# Supplementary material for: Gene expression profiling of patient‐derived pancreatic cancer xenografts predicts sensitivity to the BET bromodomain inhibitor JQ1: implications for individualized medicine efforts
Source: EMBO Mol Med. 2017 Mar 8;9(4):482–97. doi: 10.15252/emmm.201606975 (PMC5376755; doi:10.15252/emmm.201606975)
Supplement: Supplementary file 2 — Dataset EV1 [file EMMM-9-482-s002.xlsx]

## Sheet: gsea_report_for_MYC_High_145466
NAME	SIZE	ES	NES	NOM p-val	FDR q-val	FWER p-val	RANK AT MAX	LEADING EDGE
CELL_CYCLE_PROCESS	191	0.75069404	3.6076124	0.0	0.0	0.0	3582	tags=58%, list=11%, signal=65%
M_PHASE	112	0.80088305	3.5868988	0.0	0.0	0.0	3050	tags=63%, list=9%, signal=68%
CELL_CYCLE_PHASE	168	0.74593055	3.538934	0.0	0.0	0.0	3582	tags=57%, list=11%, signal=64%
DNA_METABOLIC_PROCESS	249	0.70941454	3.5356994	0.0	0.0	0.0	4683	tags=60%, list=14%, signal=69%
M_PHASE_OF_MITOTIC_CELL_CYCLE	85	0.8297039	3.5131276	0.0	0.0	0.0	2842	tags=66%, list=8%, signal=72%
CELL_CYCLE_GO_0007049	310	0.68274385	3.494936	0.0	0.0	0.0	4181	tags=51%, list=12%, signal=57%
MITOTIC_CELL_CYCLE	153	0.7424829	3.486341	0.0	0.0	0.0	3065	tags=55%, list=9%, signal=60%
MITOSIS	82	0.8237698	3.4806416	0.0	0.0	0.0	2842	tags=65%, list=8%, signal=70%
RNA_PROCESSING	166	0.7085282	3.383614	0.0	0.0	0.0	6419	tags=68%, list=19%, signal=83%
RESPONSE_TO_DNA_DAMAGE_STIMULUS	156	0.7086077	3.3588724	0.0	0.0	0.0	4593	tags=57%, list=13%, signal=66%
DNA_REPAIR	121	0.7351585	3.3385334	0.0	0.0	0.0	5778	tags=68%, list=17%, signal=81%
DNA_REPLICATION	99	0.7442219	3.2460997	0.0	0.0	0.0	4217	tags=67%, list=12%, signal=76%
RESPONSE_TO_ENDOGENOUS_STIMULUS	193	0.65848094	3.191544	0.0	0.0	0.0	5875	tags=58%, list=17%, signal=69%
CHROMOSOME_ORGANIZATION_AND_BIOGENESIS	124	0.70966697	3.1789668	0.0	0.0	0.0	5047	tags=58%, list=15%, signal=68%
REGULATION_OF_CELL_CYCLE	179	0.64148974	3.087494	0.0	0.0	0.0	5378	tags=50%, list=16%, signal=59%
MRNA_PROCESSING_GO_0006397	71	0.74720246	3.0739107	0.0	0.0	0.0	6301	tags=75%, list=18%, signal=91%
MRNA_METABOLIC_PROCESS	81	0.72831386	3.0696764	0.0	0.0	0.0	5516	tags=68%, list=16%, signal=81%
CELL_CYCLE_CHECKPOINT_GO_0000075	48	0.7964832	3.0677469	0.0	0.0	0.0	4179	tags=71%, list=12%, signal=81%
RIBONUCLEOPROTEIN_COMPLEX_BIOGENESIS_AND_ASSEMBLY	82	0.71414405	3.0203123	0.0	0.0	0.0	6825	tags=78%, list=20%, signal=97%
RNA_SPLICING	88	0.70267564	2.999299	0.0	0.0	0.0	8088	tags=76%, list=24%, signal=100%
DNA_DEPENDENT_DNA_REPLICATION	55	0.7656292	2.9771054	0.0	0.0	0.0	5208	tags=76%, list=15%, signal=90%
REGULATION_OF_MITOSIS	41	0.8157156	2.976641	0.0	0.0	0.0	2756	tags=61%, list=8%, signal=66%
ESTABLISHMENT_AND_OR_MAINTENANCE_OF_CHROMATIN_ARCHITECTURE	77	0.6897179	2.849543	0.0	0.0	0.0	6683	tags=60%, list=20%, signal=74%
PROTEIN_CATABOLIC_PROCESS	64	0.68776816	2.820032	0.0	0.0	0.0	6186	tags=61%, list=18%, signal=74%
PROTEIN_RNA_COMPLEX_ASSEMBLY	63	0.70334065	2.815962	0.0	0.0	0.0	6418	tags=76%, list=19%, signal=94%
ORGANELLE_ORGANIZATION_AND_BIOGENESIS	468	0.5316843	2.7966084	0.0	0.0	0.0	6595	tags=47%, list=19%, signal=57%
BIOPOLYMER_CATABOLIC_PROCESS	110	0.62953424	2.7943683	0.0	0.0	0.0	6186	tags=56%, list=18%, signal=69%
TRANSLATION	166	0.59152573	2.7828832	0.0	0.0	0.0	6790	tags=57%, list=20%, signal=71%
INTERPHASE_OF_MITOTIC_CELL_CYCLE	62	0.68801403	2.763095	0.0	0.0	0.0	5730	tags=63%, list=17%, signal=75%
INTERPHASE	68	0.6722197	2.756148	0.0	0.0	0.0	5730	tags=60%, list=17%, signal=72%
DOUBLE_STRAND_BREAK_REPAIR	23	0.85074544	2.7555194	0.0	0.0	0.0	2585	tags=70%, list=8%, signal=75%
MITOTIC_CELL_CYCLE_CHECKPOINT	21	0.8722894	2.7473469	0.0	0.0	0.0	771	tags=67%, list=2%, signal=68%
CELLULAR_COMPONENT_ASSEMBLY	286	0.5414978	2.743342	0.0	0.0	0.0	6535	tags=50%, list=19%, signal=62%
REGULATION_OF_DNA_METABOLIC_PROCESS	44	0.72760713	2.729727	0.0	0.0	0.0	4213	tags=66%, list=12%, signal=75%
CELLULAR_PROTEIN_CATABOLIC_PROCESS	56	0.7027442	2.7292998	0.0	0.0	0.0	6186	tags=63%, list=18%, signal=76%
MACROMOLECULAR_COMPLEX_ASSEMBLY	269	0.5472768	2.7262182	0.0	0.0	0.0	6535	tags=52%, list=19%, signal=63%
MACROMOLECULE_CATABOLIC_PROCESS	130	0.5948878	2.7132404	0.0	0.0	0.0	4501	tags=46%, list=13%, signal=53%
DNA_RECOMBINATION	44	0.6979867	2.6605222	0.0	0.0	0.0	3582	tags=59%, list=11%, signal=66%
CHROMATIN_MODIFICATION	55	0.6744579	2.6426823	0.0	0.0	0.0	6683	tags=55%, list=20%, signal=68%
MEIOTIC_CELL_CYCLE	33	0.7548501	2.64209	0.0	0.0	0.0	3888	tags=64%, list=11%, signal=72%
RNA_SPLICINGVIA_TRANSESTERIFICATION_REACTIONS	34	0.7431323	2.6353066	0.0	0.0	0.0	6722	tags=76%, list=20%, signal=95%
PROTEIN_FOLDING	55	0.6683696	2.6336024	0.0	0.0	0.0	4826	tags=58%, list=14%, signal=68%
CELLULAR_BIOSYNTHETIC_PROCESS	301	0.5221688	2.6301022	0.0	0.0	0.0	6800	tags=49%, list=20%, signal=60%
CELLULAR_CATABOLIC_PROCESS	203	0.5323234	2.6213813	0.0	0.0	0.0	6186	tags=47%, list=18%, signal=57%
CHROMOSOME_SEGREGATION	31	0.7511613	2.60544	0.0	0.0	0.0	1096	tags=52%, list=3%, signal=53%
PROTEIN_MODIFICATION_BY_SMALL_PROTEIN_CONJUGATION	43	0.6943718	2.5863652	0.0	0.0	0.0	4444	tags=56%, list=13%, signal=64%
CATABOLIC_PROCESS	213	0.5281464	2.5823326	0.0	0.0	0.0	6186	tags=47%, list=18%, signal=57%
PROTEIN_DNA_COMPLEX_ASSEMBLY	48	0.6683176	2.5752687	0.0	0.0	0.0	7372	tags=71%, list=22%, signal=90%
CHROMATIN_ASSEMBLY_OR_DISASSEMBLY	26	0.7762123	2.564138	0.0	0.0	0.0	4870	tags=69%, list=14%, signal=81%
PROTEIN_UBIQUITINATION	40	0.6954866	2.5542216	0.0	0.0	0.0	4444	tags=58%, list=13%, signal=66%
REGULATION_OF_CYCLIN_DEPENDENT_PROTEIN_KINASE_ACTIVITY	42	0.68451554	2.5460334	0.0	0.0	0.0	5204	tags=52%, list=15%, signal=62%
DNA_PACKAGING	35	0.71100116	2.538034	0.0	0.0	0.0	4523	tags=54%, list=13%, signal=63%
TRANSCRIPTION_INITIATION	35	0.7081219	2.53104	0.0	0.0	0.0	7372	tags=71%, list=22%, signal=91%
CELLULAR_MACROMOLECULE_CATABOLIC_PROCESS	101	0.57724017	2.5277715	0.0	0.0	0.0	6186	tags=51%, list=18%, signal=63%
MICROTUBULE_CYTOSKELETON_ORGANIZATION_AND_BIOGENESIS	35	0.71418095	2.524528	0.0	0.0	0.0	3350	tags=54%, list=10%, signal=60%
MITOCHONDRION_ORGANIZATION_AND_BIOGENESIS	47	0.67130697	2.5184503	0.0	0.0	0.0	5609	tags=51%, list=16%, signal=61%
MITOTIC_SISTER_CHROMATID_SEGREGATION	16	0.8615025	2.515449	0.0	0.0	0.0	971	tags=69%, list=3%, signal=71%
DNA_INTEGRITY_CHECKPOINT	24	0.7754758	2.5020523	0.0	0.0	0.0	4179	tags=71%, list=12%, signal=81%
NUCLEOCYTOPLASMIC_TRANSPORT	84	0.5862579	2.4948266	0.0	0.0	0.0	6543	tags=58%, list=19%, signal=72%
UBIQUITIN_CYCLE	48	0.6439911	2.4909775	0.0	0.0	0.0	5341	tags=56%, list=16%, signal=67%
NUCLEAR_TRANSPORT	85	0.5795723	2.4617105	0.0	0.0	0.0	6543	tags=58%, list=19%, signal=71%
RIBOSOME_BIOGENESIS_AND_ASSEMBLY	18	0.8124622	2.4554086	0.0	0.0	0.0	4019	tags=78%, list=12%, signal=88%
DNA_REPLICATION_INITIATION	16	0.8383962	2.453505	0.0	0.0	0.0	4025	tags=81%, list=12%, signal=92%
INTRACELLULAR_TRANSPORT	272	0.4767086	2.4316137	0.0	0.0	0.0	6543	tags=45%, list=19%, signal=55%
SISTER_CHROMATID_SEGREGATION	17	0.8367583	2.4311593	0.0	0.0	0.0	971	tags=65%, list=3%, signal=67%
COFACTOR_METABOLIC_PROCESS	50	0.6266135	2.4223077	0.0	0.0	0.0	7935	tags=66%, list=23%, signal=86%
TRANSCRIPTION_FROM_RNA_POLYMERASE_II_PROMOTER	441	0.4532919	2.4208038	0.0	0.0	0.0	5791	tags=39%, list=17%, signal=46%
RESPONSE_TO_STRESS	485	0.45084903	2.4022853	0.0	0.0	0.0	5864	tags=38%, list=17%, signal=45%
TRNA_METABOLIC_PROCESS	18	0.8027687	2.3934221	0.0	0.0	0.0	3401	tags=72%, list=10%, signal=80%
TRANSCRIPTION_INITIATION_FROM_RNA_POLYMERASE_II_PROMOTER	29	0.6998425	2.3852766	0.0	0.0	0.0	7372	tags=69%, list=22%, signal=88%
TRANSLATIONAL_INITIATION	36	0.6614332	2.3605983	0.0	0.0	0.0	5602	tags=69%, list=16%, signal=83%
NEGATIVE_REGULATION_OF_NUCLEOBASENUCLEOSIDENUCLEOTIDE_AND_NUCLEIC_ACID_METABOLIC_PROCESS	202	0.48370922	2.3580003	0.0	0.0	0.0	5810	tags=42%, list=17%, signal=50%
SPLICEOSOME_ASSEMBLY	20	0.7501837	2.3423195	0.0	0.0	0.0	6240	tags=75%, list=18%, signal=92%
RRNA_PROCESSING	15	0.8116189	2.3420377	0.0	0.0	0.0	4019	tags=80%, list=12%, signal=91%
DNA_DAMAGE_CHECKPOINT	20	0.75149965	2.3377545	0.0	0.0	0.0	4179	tags=65%, list=12%, signal=74%
PROTEIN_TARGETING	106	0.5255914	2.330148	0.0	0.0	0.0	6543	tags=53%, list=19%, signal=65%
COENZYME_METABOLIC_PROCESS	35	0.66357327	2.32565	0.0	0.0	0.0	7847	tags=69%, list=23%, signal=89%
NUCLEAR_EXPORT	33	0.6496453	2.3214219	0.0	0.0	0.0	5756	tags=58%, list=17%, signal=69%
MICROTUBULE_BASED_PROCESS	81	0.5530527	2.3181748	0.0	0.0	0.0	4886	tags=43%, list=14%, signal=50%
NUCLEOTIDE_EXCISION_REPAIR	19	0.75996524	2.3106434	0.0	0.0	0.0	3611	tags=58%, list=11%, signal=65%
ESTABLISHMENT_OF_CELLULAR_LOCALIZATION	342	0.44910428	2.3089554	0.0	0.0	0.0	6543	tags=41%, list=19%, signal=51%
DNA_DAMAGE_RESPONSESIGNAL_TRANSDUCTION	33	0.65979064	2.3004615	0.0	0.0	0.0	4179	tags=48%, list=12%, signal=55%
CELL_CYCLE_ARREST_GO_0007050	55	0.5834198	2.2978573	0.0	0.0	0.0	5512	tags=44%, list=16%, signal=52%
MICROTUBULE_ORGANIZING_CENTER_ORGANIZATION_AND_BIOGENESIS	16	0.8022222	2.2921984	0.0	0.0	0.0	3362	tags=63%, list=10%, signal=69%
CENTROSOME_ORGANIZATION_AND_BIOGENESIS	15	0.79201835	2.290046	0.0	0.0	0.0	3362	tags=60%, list=10%, signal=67%
G1_S_TRANSITION_OF_MITOTIC_CELL_CYCLE	27	0.6922891	2.2876	0.0	0.0	0.0	5730	tags=56%, list=17%, signal=67%
CHROMATIN_REMODELING	25	0.70183885	2.2874067	0.0	0.0	0.0	6557	tags=56%, list=19%, signal=69%
MEIOSIS_I	18	0.75602883	2.2871192	0.0	0.0	0.0	3582	tags=67%, list=11%, signal=74%
ONE_CARBON_COMPOUND_METABOLIC_PROCESS	26	0.68081295	2.2811987	0.0	0.0	0.0	4058	tags=58%, list=12%, signal=65%
CELL_DIVISION	17	0.77355844	2.2803545	0.0	0.0	0.0	3362	tags=59%, list=10%, signal=65%
MITOCHONDRIAL_TRANSPORT	21	0.72969764	2.2781675	0.0	0.0	0.0	3169	tags=48%, list=9%, signal=52%
CELLULAR_LOCALIZATION	359	0.4402344	2.278139	0.0	0.0	0.0	7327	tags=45%, list=21%, signal=56%
NUCLEOBASENUCLEOSIDE_AND_NUCLEOTIDE_METABOLIC_PROCESS	49	0.59851897	2.2773275	0.0	0.0	0.0	7519	tags=65%, list=22%, signal=84%
CYTOKINESIS	15	0.7853952	2.2674153	0.0	0.0	0.0	3362	tags=60%, list=10%, signal=67%
RESPONSE_TO_UV	24	0.7099238	2.2653852	0.0	0.0	0.0	6634	tags=63%, list=19%, signal=78%
RESPONSE_TO_RADIATION	58	0.5612015	2.2575681	0.0	0.0	0.0	7327	tags=48%, list=21%, signal=61%
PROTEIN_IMPORT	59	0.5580273	2.2403252	0.0	0.0	0.0	6543	tags=56%, list=19%, signal=69%
NEGATIVE_REGULATION_OF_DNA_METABOLIC_PROCESS	18	0.74838096	2.2333622	0.0	0.0	0.0	5754	tags=83%, list=17%, signal=100%
REGULATION_OF_TRANSCRIPTIONDNA_DEPENDENT	446	0.42166996	2.2275102	0.0	0.0	0.0	5810	tags=35%, list=17%, signal=42%
RESPONSE_TO_ABIOTIC_STIMULUS	85	0.5227806	2.224517	0.0	0.0	0.0	5365	tags=38%, list=16%, signal=45%
REGULATION_OF_RNA_METABOLIC_PROCESS	455	0.4215304	2.2181866	0.0	0.0	0.0	7653	tags=42%, list=22%, signal=53%
COVALENT_CHROMATIN_MODIFICATION	25	0.67740136	2.217841	0.0	0.0	0.0	5258	tags=56%, list=15%, signal=66%
CHROMATIN_ASSEMBLY	16	0.74464643	2.2155871	0.0	0.0	0.0	4523	tags=63%, list=13%, signal=72%
MACROMOLECULE_BIOSYNTHETIC_PROCESS	304	0.4359851	2.2098644	0.0	0.0	0.0	6790	tags=44%, list=20%, signal=55%
DNA_CATABOLIC_PROCESS	22	0.6944719	2.2003942	0.0	1.2563324E-5	0.001	5024	tags=59%, list=15%, signal=69%
NEGATIVE_REGULATION_OF_CELLULAR_METABOLIC_PROCESS	250	0.44117355	2.197327	0.0	1.24448015E-5	0.001	5810	tags=38%, list=17%, signal=45%
REGULATION_OF_TRANSCRIPTION_FROM_RNA_POLYMERASE_II_PROMOTER	279	0.43277794	2.1970997	0.0	1.2328495E-5	0.001	7938	tags=45%, list=23%, signal=58%
REGULATION_OF_DNA_REPLICATION	20	0.72446537	2.1969345	0.0	1.2214342E-5	0.001	5754	tags=80%, list=17%, signal=96%
REGULATION_OF_KINASE_ACTIVITY	154	0.4639538	2.193513	0.0	1.2102285E-5	0.001	6790	tags=40%, list=20%, signal=49%
PROTEIN_TRANSPORT	150	0.47011963	2.1895022	0.0	1.1992262E-5	0.001	6543	tags=46%, list=19%, signal=57%
NEGATIVE_REGULATION_OF_METABOLIC_PROCESS	252	0.43995115	2.1862109	0.0	1.18842245E-5	0.001	5810	tags=37%, list=17%, signal=45%
CELLULAR_RESPIRATION	17	0.74695957	2.1810575	0.0	1.17781165E-5	0.001	5319	tags=71%, list=16%, signal=84%
BIOSYNTHETIC_PROCESS	446	0.41247895	2.1763368	0.0	1.1673885E-5	0.001	6800	tags=42%, list=20%, signal=51%
REGULATION_OF_PROGRAMMED_CELL_DEATH	323	0.42501488	2.1746833	0.0	1.1571482E-5	0.001	6570	tags=37%, list=19%, signal=46%
REGULATION_OF_APOPTOSIS	322	0.4236784	2.1739469	0.0	1.1470861E-5	0.001	6570	tags=37%, list=19%, signal=46%
CELL_PROLIFERATION_GO_0008283	485	0.4087016	2.1720617	0.0	1.1371973E-5	0.001	7335	tags=37%, list=22%, signal=47%
PROGRAMMED_CELL_DEATH	412	0.41165367	2.17143	0.0	1.12747775E-5	0.001	6588	tags=36%, list=19%, signal=44%
MEIOTIC_RECOMBINATION	15	0.76435876	2.1674106	0.0	1.1179229E-5	0.001	3582	tags=67%, list=11%, signal=74%
CELLULAR_COMPONENT_DISASSEMBLY	33	0.61473304	2.1669238	0.0	1.1085285E-5	0.001	5024	tags=45%, list=15%, signal=53%
INTRACELLULAR_PROTEIN_TRANSPORT	138	0.47238657	2.1629899	0.0	2.2190019E-5	0.002	6543	tags=46%, list=19%, signal=57%
NEGATIVE_REGULATION_OF_TRANSCRIPTION	179	0.44962466	2.1585662	0.0	2.200663E-5	0.002	5810	tags=39%, list=17%, signal=46%
APOPTOSIS_GO	411	0.4105662	2.1524255	0.0	3.2738448E-5	0.003	6588	tags=36%, list=19%, signal=44%
MACROMOLECULE_LOCALIZATION	225	0.44504592	2.1393297	0.0	5.3797117E-5	0.005	6543	tags=43%, list=19%, signal=52%
REGULATION_OF_TRANSFERASE_ACTIVITY	158	0.4563436	2.1384108	0.0	5.3363266E-5	0.005	6790	tags=39%, list=20%, signal=49%
HISTONE_MODIFICATION	24	0.6631508	2.1324139	0.0	7.3782736E-5	0.007	5258	tags=54%, list=15%, signal=64%
REGULATION_OF_MITOTIC_CELL_CYCLE	23	0.6653099	2.130561	0.0	7.319716E-5	0.007	5295	tags=61%, list=16%, signal=72%
REGULATION_OF_GENE_EXPRESSION_EPIGENETIC	28	0.6278815	2.1241467	0.0	9.3928946E-5	0.009	6304	tags=57%, list=18%, signal=70%
NEGATIVE_REGULATION_OF_CELL_CYCLE	77	0.50717884	2.1146438	0.0	1.3435012E-4	0.013	5512	tags=39%, list=16%, signal=46%
BASE_EXCISION_REPAIR	16	0.7350672	2.113463	0.0	1.3330865E-4	0.013	6634	tags=69%, list=19%, signal=85%
NEGATIVE_REGULATION_OF_PROGRAMMED_CELL_DEATH	139	0.4552893	2.1094775	0.0	1.322832E-4	0.013	6954	tags=41%, list=20%, signal=51%
POST_TRANSLATIONAL_PROTEIN_MODIFICATION	469	0.3968738	2.1081982	0.0	1.5093568E-4	0.015	6402	tags=37%, list=19%, signal=45%
NUCLEOBASENUCLEOSIDENUCLEOTIDE_AND_NUCLEIC_ACID_TRANSPORT	31	0.6100673	2.1056833	0.0	1.5981626E-4	0.016	5756	tags=45%, list=17%, signal=54%
NEGATIVE_REGULATION_OF_APOPTOSIS	138	0.45261854	2.096489	0.0	1.6910708E-4	0.017	6954	tags=41%, list=20%, signal=51%
REGULATION_OF_PROTEIN_KINASE_ACTIVITY	152	0.4564864	2.0935156	0.0	1.8753407E-4	0.019	6790	tags=39%, list=20%, signal=49%
REGULATION_OF_TRANSLATIONAL_INITIATION	28	0.61508894	2.0907445	0.0	1.8614491E-4	0.019	7528	tags=75%, list=22%, signal=96%
TRANSCRIPTION_FROM_RNA_POLYMERASE_III_PROMOTER	19	0.6732003	2.078723	0.0	1.9405289E-4	0.02	6922	tags=63%, list=20%, signal=79%
RRNA_METABOLIC_PROCESS	16	0.69999105	2.0724964	0.0	2.2134472E-4	0.023	4019	tags=75%, list=12%, signal=85%
PEPTIDYL_AMINO_ACID_MODIFICATION	61	0.5174024	2.0652544	0.0	2.7582882E-4	0.028	6884	tags=46%, list=20%, signal=57%
REGULATION_OF_CELLULAR_COMPONENT_ORGANIZATION_AND_BIOGENESIS	120	0.4567118	2.0583537	0.0	3.1193637E-4	0.031	6039	tags=44%, list=18%, signal=53%
RNA_EXPORT_FROM_NUCLEUS	20	0.6394352	2.0409713	0.0018975332	4.1220075E-4	0.041	5756	tags=55%, list=17%, signal=66%
PROTEIN_LOCALIZATION	204	0.42271557	2.0362353	0.0	4.1917452E-4	0.042	6543	tags=42%, list=19%, signal=51%
ESTABLISHMENT_OF_PROTEIN_LOCALIZATION	182	0.4229809	2.0305843	0.0	4.5300243E-4	0.045	6543	tags=42%, list=19%, signal=51%
NUCLEOTIDE_METABOLIC_PROCESS	39	0.55046225	2.0164752	0.0	5.5110577E-4	0.056	7519	tags=62%, list=22%, signal=79%
PROTEIN_COMPLEX_ASSEMBLY	161	0.42504847	2.014135	0.0	5.833965E-4	0.059	6482	tags=38%, list=19%, signal=47%
CARBOXYLIC_ACID_METABOLIC_PROCESS	171	0.4237224	2.0099041	0.0	6.0677057E-4	0.062	4837	tags=32%, list=14%, signal=37%
NUCLEAR_IMPORT	47	0.5299879	2.0065525	0.0	6.295668E-4	0.065	6543	tags=55%, list=19%, signal=68%
COFACTOR_BIOSYNTHETIC_PROCESS	21	0.62546015	1.9975858	0.0	6.702857E-4	0.07	5048	tags=57%, list=15%, signal=67%
RESPONSE_TO_OXIDATIVE_STRESS	44	0.53138876	1.997458	0.0	6.6575676E-4	0.07	8144	tags=61%, list=24%, signal=81%
ANTI_APOPTOSIS	109	0.44930878	1.9934471	0.0	6.883578E-4	0.073	7309	tags=40%, list=21%, signal=51%
PROTEIN_IMPORT_INTO_NUCLEUS	45	0.5292804	1.9877596	0.0	7.374282E-4	0.079	6543	tags=56%, list=19%, signal=69%
I_KAPPAB_KINASE_NF_KAPPAB_CASCADE	109	0.43953744	1.978947	0.0	8.8995526E-4	0.096	7310	tags=47%, list=21%, signal=59%
ORGANIC_ACID_METABOLIC_PROCESS	173	0.41661668	1.9660486	0.0	0.0010586525	0.112	4837	tags=32%, list=14%, signal=37%
AMINO_ACID_METABOLIC_PROCESS	76	0.46354136	1.9586287	0.0	0.0010953544	0.117	3227	tags=29%, list=9%, signal=32%
REGULATION_OF_PROTEIN_METABOLIC_PROCESS	167	0.4089478	1.9415817	0.0	0.0013390753	0.142	6790	tags=39%, list=20%, signal=48%
REGULATION_OF_DEVELOPMENTAL_PROCESS	418	0.3691089	1.9394426	0.0	0.0013562157	0.144	6954	tags=36%, list=20%, signal=45%
PHOSPHORYLATION	306	0.382104	1.9389361	0.0	0.0013563822	0.145	6570	tags=36%, list=19%, signal=44%
REGULATION_OF_CELLULAR_PROTEIN_METABOLIC_PROCESS	158	0.40607566	1.9358108	0.0	0.0014153421	0.152	6790	tags=39%, list=20%, signal=49%
CYTOSKELETON_ORGANIZATION_AND_BIOGENESIS	205	0.39790052	1.933804	0.0	0.0014313518	0.155	6318	tags=36%, list=19%, signal=43%
RESPONSE_TO_LIGHT_STIMULUS	44	0.5151807	1.926789	0.0	0.001598187	0.175	7327	tags=45%, list=21%, signal=58%
AROMATIC_COMPOUND_METABOLIC_PROCESS	27	0.5652994	1.9181591	0.0	0.0017129395	0.186	4702	tags=41%, list=14%, signal=47%
REGULATION_OF_CELL_GROWTH	44	0.51991314	1.9151554	0.0035650623	0.0017532506	0.191	6948	tags=45%, list=20%, signal=57%
MACROMOLECULAR_COMPLEX_DISASSEMBLY	15	0.67984164	1.9123433	0.0	0.0017811888	0.195	3118	tags=53%, list=9%, signal=59%
CELLULAR_PROTEIN_COMPLEX_ASSEMBLY	32	0.5524585	1.9103324	0.0019417476	0.0018198218	0.201	6090	tags=44%, list=18%, signal=53%
ENERGY_DERIVATION_BY_OXIDATION_OF_ORGANIC_COMPOUNDS	35	0.547084	1.9046886	0.0	0.0019394459	0.21	5692	tags=46%, list=17%, signal=55%
HETEROCYCLE_METABOLIC_PROCESS	26	0.57268953	1.9007789	0.0	0.0020857684	0.227	4702	tags=42%, list=14%, signal=49%
NEGATIVE_REGULATION_OF_DEVELOPMENTAL_PROCESS	183	0.39755318	1.9005015	0.0	0.0020732034	0.227	7327	tags=39%, list=21%, signal=49%
REGULATION_OF_MOLECULAR_FUNCTION	314	0.37074736	1.8939762	0.0	0.002242511	0.245	5996	tags=32%, list=18%, signal=39%
NEGATIVE_REGULATION_OF_RNA_METABOLIC_PROCESS	124	0.4152827	1.8925658	0.0	0.0022528472	0.246	6559	tags=38%, list=19%, signal=47%
POSITIVE_REGULATION_OF_NUCLEOBASENUCLEOSIDENUCLEOTIDE_AND_NUCLEIC_ACID_METABOLIC_PROCESS	150	0.4085622	1.8904189	0.0	0.0022783894	0.249	7553	tags=45%, list=22%, signal=57%
SPHINGOLIPID_METABOLIC_PROCESS	28	0.5605157	1.888897	0.0	0.0022969763	0.251	4597	tags=43%, list=13%, signal=49%
NEGATIVE_REGULATION_OF_TRANSCRIPTION_DNA_DEPENDENT	122	0.41812316	1.8885221	0.0	0.002291075	0.252	6559	tags=39%, list=19%, signal=48%
PHOSPHOLIPID_BIOSYNTHETIC_PROCESS	37	0.5137543	1.878227	0.0037664783	0.0026056806	0.283	8187	tags=57%, list=24%, signal=75%
NITROGEN_COMPOUND_METABOLIC_PROCESS	152	0.3941204	1.861885	0.0	0.003105763	0.329	4745	tags=28%, list=14%, signal=32%
ESTABLISHMENT_OF_ORGANELLE_LOCALIZATION	17	0.61543053	1.8583862	0.0037664783	0.0032400244	0.342	2103	tags=41%, list=6%, signal=44%
POSITIVE_REGULATION_OF_CELLULAR_METABOLIC_PROCESS	223	0.3785826	1.8580288	0.0	0.0032215102	0.342	7018	tags=40%, list=21%, signal=50%
REGULATION_OF_PROTEIN_MODIFICATION_PROCESS	43	0.4912597	1.8578377	0.0	0.0032032062	0.342	5403	tags=40%, list=16%, signal=47%
AMINO_ACID_AND_DERIVATIVE_METABOLIC_PROCESS	99	0.42751664	1.8520513	0.0	0.0033961164	0.357	4745	tags=29%, list=14%, signal=34%
POSITIVE_REGULATION_OF_TRANSCRIPTION	141	0.39893392	1.8499889	0.001669449	0.0034454507	0.364	8816	tags=50%, list=26%, signal=68%
PROTEIN_AMINO_ACID_PHOSPHORYLATION	274	0.36731076	1.8453226	0.0	0.00360564	0.379	6570	tags=35%, list=19%, signal=43%
POSITIVE_REGULATION_OF_METABOLIC_PROCESS	228	0.3715428	1.8440655	0.0	0.003607828	0.381	7018	tags=40%, list=21%, signal=50%
REGULATION_OF_ORGANELLE_ORGANIZATION_AND_BIOGENESIS	40	0.4970451	1.8434019	0.0	0.0035955557	0.381	4870	tags=43%, list=14%, signal=50%
GLUCOSE_METABOLIC_PROCESS	27	0.5575017	1.8388603	0.0	0.0037877276	0.401	4565	tags=44%, list=13%, signal=51%
SULFUR_METABOLIC_PROCESS	37	0.5105156	1.8293321	0.001814882	0.0041757305	0.434	7676	tags=49%, list=23%, signal=63%
CELL_STRUCTURE_DISASSEMBLY_DURING_APOPTOSIS	18	0.60292745	1.829327	0.007633588	0.004153036	0.434	5024	tags=39%, list=15%, signal=46%
POSITIVE_REGULATION_OF_RNA_METABOLIC_PROCESS	119	0.40421426	1.8237072	0.0	0.0044094883	0.455	8514	tags=49%, list=25%, signal=65%
SULFUR_COMPOUND_BIOSYNTHETIC_PROCESS	18	0.59147555	1.8184195	0.0	0.0046036644	0.468	6319	tags=56%, list=19%, signal=68%
POSITIVE_REGULATION_OF_TRANSCRIPTIONDNA_DEPENDENT	117	0.40472516	1.8112757	0.0	0.005005731	0.499	8514	tags=49%, list=25%, signal=65%
POSITIVE_REGULATION_OF_I_KAPPAB_KINASE_NF_KAPPAB_CASCADE	83	0.42450473	1.8066615	0.0	0.00523349	0.517	6885	tags=45%, list=20%, signal=56%
REGULATION_OF_CATALYTIC_ACTIVITY	268	0.3620806	1.8022758	0.0	0.005422085	0.527	5996	tags=32%, list=18%, signal=38%
APOPTOTIC_NUCLEAR_CHANGES	19	0.5896581	1.7892334	0.0	0.0061605545	0.58	5281	tags=42%, list=15%, signal=50%
GENERATION_OF_PRECURSOR_METABOLITES_AND_ENERGY	118	0.39554837	1.7855806	0.0	0.006388609	0.593	8057	tags=43%, list=24%, signal=56%
ELECTRON_TRANSPORT_GO_0006118	50	0.4669913	1.7851998	0.0036697248	0.006375812	0.594	6306	tags=40%, list=18%, signal=49%
PROTEIN_KINASE_CASCADE	285	0.35608006	1.7824632	0.0	0.0065139118	0.602	7033	tags=36%, list=21%, signal=45%
REGULATION_OF_I_KAPPAB_KINASE_NF_KAPPAB_CASCADE	89	0.41050583	1.7782973	0.0	0.0067421016	0.615	7151	tags=45%, list=21%, signal=57%
NEGATIVE_REGULATION_OF_TRANSCRIPTION_FROM_RNA_POLYMERASE_II_PROMOTER	78	0.41996348	1.77612	0.0	0.0068295705	0.622	7018	tags=41%, list=21%, signal=52%
ENDOSOME_TRANSPORT	22	0.5483703	1.7680941	0.0055555557	0.0073099155	0.653	6800	tags=55%, list=20%, signal=68%
AMINE_METABOLIC_PROCESS	139	0.38352224	1.7638965	0.0	0.0075277304	0.66	7988	tags=39%, list=23%, signal=51%
REGULATION_OF_CELL_PROLIFERATION	292	0.34572184	1.7600951	0.0	0.0077882153	0.674	5684	tags=27%, list=17%, signal=32%
G1_PHASE	15	0.6140778	1.759044	0.018255578	0.0078086667	0.678	2496	tags=47%, list=7%, signal=50%
APOPTOTIC_PROGRAM	59	0.44440532	1.7589586	0.0	0.00777618	0.679	5465	tags=29%, list=16%, signal=34%
REGULATION_OF_BINDING	56	0.44377697	1.7493829	0.0	0.008274535	0.703	4523	tags=32%, list=13%, signal=37%
REGULATION_OF_TRANSLATION	89	0.40097138	1.7371818	0.0017006802	0.00914448	0.734	6790	tags=38%, list=20%, signal=48%
ER_TO_GOLGI_VESICLE_MEDIATED_TRANSPORT	18	0.5696388	1.7277603	0.017475728	0.009910232	0.757	8205	tags=72%, list=24%, signal=95%
OXYGEN_AND_REACTIVE_OXYGEN_SPECIES_METABOLIC_PROCESS	20	0.5584346	1.723719	0.017208412	0.010181701	0.77	8307	tags=55%, list=24%, signal=73%
CELLULAR_CARBOHYDRATE_METABOLIC_PROCESS	122	0.3807844	1.7199937	0.0	0.010473778	0.778	6319	tags=36%, list=19%, signal=44%
MICROTUBULE_BASED_MOVEMENT	16	0.5863548	1.7117288	0.011583012	0.011230047	0.801	5818	tags=50%, list=17%, signal=60%
NEGATIVE_REGULATION_OF_CELLULAR_COMPONENT_ORGANIZATION_AND_BIOGENESIS	28	0.5065058	1.7051069	0.001980198	0.011893341	0.823	3807	tags=39%, list=11%, signal=44%
PROTEOLYSIS	186	0.35798302	1.7046285	0.0	0.011861294	0.823	6948	tags=38%, list=20%, signal=47%
ORGANELLE_LOCALIZATION	24	0.52245337	1.7002547	0.013207547	0.012337553	0.834	5841	tags=50%, list=17%, signal=60%
POSITIVE_REGULATION_OF_TRANSCRIPTION_FROM_RNA_POLYMERASE_II_PROMOTER	65	0.41590464	1.6912147	0.0018115942	0.013243893	0.855	8752	tags=54%, list=26%, signal=72%
POSITIVE_REGULATION_OF_SIGNAL_TRANSDUCTION	120	0.37460658	1.6908191	0.0	0.013226157	0.855	6936	tags=39%, list=20%, signal=49%
TRANSMEMBRANE_RECEPTOR_PROTEIN_SERINE_THREONINE_KINASE_SIGNALING_PATHWAY	47	0.4426402	1.6858183	0.005376344	0.013805932	0.868	7416	tags=43%, list=22%, signal=54%
NUCLEAR_ORGANIZATION_AND_BIOGENESIS	29	0.4920687	1.6788765	0.005514706	0.014515504	0.89	5281	tags=31%, list=15%, signal=37%
TRANSFORMING_GROWTH_FACTOR_BETA_RECEPTOR_SIGNALING_PATHWAY	36	0.45967644	1.6736144	0.003649635	0.015028314	0.899	6523	tags=42%, list=19%, signal=51%
ACTIVATION_OF_PROTEIN_KINASE_ACTIVITY	28	0.49424735	1.6699512	0.011342155	0.015414772	0.909	6480	tags=50%, list=19%, signal=62%
GAMETE_GENERATION	101	0.3825234	1.665975	0.006688963	0.015876798	0.915	6190	tags=32%, list=18%, signal=39%
MONOCARBOXYLIC_ACID_METABOLIC_PROCESS	85	0.39084053	1.665831	0.0017513135	0.015822154	0.915	4837	tags=32%, list=14%, signal=37%
MEMBRANE_LIPID_BIOSYNTHETIC_PROCESS	46	0.4426978	1.6602958	0.0073664826	0.016565915	0.923	8187	tags=52%, list=24%, signal=69%
POSITIVE_REGULATION_OF_CELL_CYCLE	16	0.569735	1.6595681	0.029126214	0.01661049	0.925	5204	tags=44%, list=15%, signal=52%
REGULATION_OF_ENDOCYTOSIS	15	0.5753342	1.6591439	0.015533981	0.016583636	0.925	3807	tags=40%, list=11%, signal=45%
NEGATIVE_REGULATION_OF_GROWTH	40	0.45572865	1.6588212	0.0055658626	0.016556539	0.925	6543	tags=38%, list=19%, signal=46%
REGULATION_OF_SIGNAL_TRANSDUCTION	215	0.33879858	1.6587669	0.0	0.01648196	0.925	6936	tags=36%, list=20%, signal=45%
RNA_CATABOLIC_PROCESS	22	0.52111393	1.6561306	0.017408123	0.016729115	0.928	2683	tags=41%, list=8%, signal=44%
POSITIVE_REGULATION_OF_DEVELOPMENTAL_PROCESS	210	0.33596945	1.6468494	0.0015600624	0.017844608	0.945	6570	tags=34%, list=19%, signal=42%
FATTY_ACID_METABOLIC_PROCESS	60	0.41111827	1.6394485	0.005033557	0.018726004	0.954	4837	tags=35%, list=14%, signal=41%
RESPONSE_TO_HORMONE_STIMULUS	33	0.47200593	1.6389557	0.0076045627	0.01871952	0.954	5316	tags=45%, list=16%, signal=54%
PEPTIDYL_TYROSINE_MODIFICATION	28	0.48360518	1.6387658	0.015238095	0.018678738	0.954	6884	tags=43%, list=20%, signal=54%
NEGATIVE_REGULATION_OF_CELL_PROLIFERATION	148	0.35299277	1.6300964	0.0016501651	0.02003651	0.966	6076	tags=32%, list=18%, signal=38%
REGULATION_OF_GROWTH	56	0.40986207	1.6277485	0.0054151625	0.020315152	0.967	7315	tags=38%, list=21%, signal=48%
VIRAL_REPRODUCTION	39	0.43942785	1.6167183	0.009416196	0.022196596	0.975	5487	tags=36%, list=16%, signal=43%
MEMBRANE_ORGANIZATION_AND_BIOGENESIS	133	0.3505453	1.6080718	0.0016722408	0.023798736	0.982	7332	tags=38%, list=21%, signal=49%
CELLULAR_RESPONSE_TO_STIMULUS	19	0.5286784	1.6047672	0.015594542	0.024337465	0.984	6318	tags=53%, list=19%, signal=65%
GROWTH	75	0.38814607	1.6035347	0.006441224	0.024466107	0.985	7315	tags=40%, list=21%, signal=51%
POSITIVE_REGULATION_OF_CELL_PROLIFERATION	139	0.34212887	1.584499	0.0016420361	0.028184483	0.993	4457	tags=22%, list=13%, signal=25%
PROTEIN_AMINO_ACID_LIPIDATION	22	0.50392354	1.5719638	0.019267824	0.030961977	0.996	8354	tags=59%, list=24%, signal=78%
VESICLE_MEDIATED_TRANSPORT	189	0.32702905	1.5713359	0.0016129032	0.030988188	0.996	7332	tags=38%, list=21%, signal=48%
VIRAL_REPRODUCTIVE_PROCESS	34	0.44663134	1.5696545	0.025688073	0.031247595	0.996	5487	tags=38%, list=16%, signal=46%
GLYCEROPHOSPHOLIPID_BIOSYNTHETIC_PROCESS	28	0.46618402	1.5676048	0.037906136	0.03165277	0.996	8187	tags=54%, list=24%, signal=70%
REGULATION_OF_PHOSPHORYLATION	48	0.40919638	1.564508	0.021978023	0.03226428	0.997	5512	tags=35%, list=16%, signal=42%
JAK_STAT_CASCADE	30	0.45184168	1.5637153	0.018621974	0.032377865	0.997	8812	tags=50%, list=26%, signal=67%
LIPOPROTEIN_BIOSYNTHETIC_PROCESS	24	0.4721043	1.5629731	0.030360531	0.03247324	0.997	8354	tags=54%, list=24%, signal=72%
PEPTIDYL_TYROSINE_PHOSPHORYLATION	26	0.46978042	1.5563331	0.020408163	0.033970017	0.997	6384	tags=38%, list=19%, signal=47%
REGULATION_OF_TRANSPORT	63	0.3854111	1.5396712	0.01598579	0.03829508	0.997	5756	tags=33%, list=17%, signal=40%
PHOSPHOINOSITIDE_BIOSYNTHETIC_PROCESS	23	0.47572896	1.5365987	0.037664782	0.03908831	0.997	8187	tags=57%, list=24%, signal=74%
SEXUAL_REPRODUCTION	124	0.3410863	1.5358944	0.0033840947	0.0391561	0.997	6656	tags=31%, list=20%, signal=38%
POLYSACCHARIDE_METABOLIC_PROCESS	18	0.50671655	1.5300606	0.033398822	0.040844515	0.998	3761	tags=28%, list=11%, signal=31%
MEMBRANE_LIPID_METABOLIC_PROCESS	95	0.349949	1.5263926	0.0052724076	0.04183817	0.998	8398	tags=43%, list=25%, signal=57%
RESPONSE_TO_TEMPERATURE_STIMULUS	15	0.5255163	1.5121723	0.03522505	0.046112195	0.998	3299	tags=40%, list=10%, signal=44%
PROTEOGLYCAN_BIOSYNTHETIC_PROCESS	15	0.5211912	1.5009924	0.054474708	0.049504157	1.0	7317	tags=47%, list=21%, signal=59%
NITROGEN_COMPOUND_BIOSYNTHETIC_PROCESS	24	0.45323485	1.4935243	0.058380414	0.052152954	1.0	9646	tags=54%, list=28%, signal=75%
VIRAL_GENOME_REPLICATION	19	0.48368794	1.4893087	0.041509435	0.053548813	1.0	8351	tags=58%, list=24%, signal=77%
REPRODUCTION	242	0.30044377	1.4892634	0.004608295	0.05334159	1.0	7265	tags=31%, list=21%, signal=40%
VIRAL_INFECTIOUS_CYCLE	30	0.43219328	1.4820942	0.045714285	0.05590268	1.0	5487	tags=37%, list=16%, signal=44%
INDUCTION_OF_APOPTOSIS_BY_INTRACELLULAR_SIGNALS	23	0.46374968	1.4752371	0.037837837	0.058269367	1.0	5207	tags=39%, list=15%, signal=46%
AMINO_ACID_TRANSPORT	26	0.4368445	1.47336	0.02851711	0.058821313	1.0	7394	tags=42%, list=22%, signal=54%
PROTEIN_OLIGOMERIZATION	37	0.41227803	1.4681765	0.040780142	0.06056693	1.0	8057	tags=49%, list=24%, signal=64%
DEPHOSPHORYLATION	69	0.3550669	1.4649081	0.03417266	0.061796512	1.0	7531	tags=38%, list=22%, signal=48%
PHOSPHOINOSITIDE_METABOLIC_PROCESS	30	0.428567	1.4566734	0.06329114	0.065321766	1.0	8187	tags=50%, list=24%, signal=66%
CARBOHYDRATE_METABOLIC_PROCESS	175	0.30714902	1.4489373	0.00952381	0.06840394	1.0	6351	tags=32%, list=19%, signal=39%
MEMBRANE_FUSION	28	0.42990366	1.4482503	0.06049822	0.06848672	1.0	4991	tags=32%, list=15%, signal=38%
GOLGI_VESICLE_TRANSPORT	47	0.38637307	1.4474007	0.050724637	0.06859659	1.0	8556	tags=53%, list=25%, signal=71%
POSITIVE_REGULATION_OF_PROTEIN_MODIFICATION_PROCESS	28	0.4277441	1.4439677	0.048780486	0.06985502	1.0	6979	tags=43%, list=20%, signal=54%
RESPONSE_TO_DRUG	19	0.4662208	1.4426032	0.077220075	0.070200905	1.0	5886	tags=37%, list=17%, signal=45%
CELLULAR_CARBOHYDRATE_CATABOLIC_PROCESS	23	0.43823773	1.4331311	0.07272727	0.0742426	1.0	4300	tags=30%, list=13%, signal=35%
RHYTHMIC_PROCESS	28	0.420944	1.4303555	0.07858546	0.07527101	1.0	5316	tags=36%, list=16%, signal=42%
NEGATIVE_REGULATION_OF_TRANSFERASE_ACTIVITY	35	0.4021133	1.4298798	0.04389313	0.07522652	1.0	7851	tags=37%, list=23%, signal=48%
PROTEIN_AMINO_ACID_DEPHOSPHORYLATION	62	0.35708475	1.4283679	0.04278075	0.07561851	1.0	7531	tags=39%, list=22%, signal=50%
REGULATION_OF_CELL_MIGRATION	28	0.42112365	1.4223561	0.07782101	0.07844196	1.0	4457	tags=36%, list=13%, signal=41%
NEGATIVE_REGULATION_OF_TRANSPORT	18	0.47284138	1.4206872	0.08196721	0.07911115	1.0	3807	tags=39%, list=11%, signal=44%
CARBOHYDRATE_BIOSYNTHETIC_PROCESS	49	0.37185505	1.41835	0.057093427	0.07987813	1.0	6319	tags=39%, list=19%, signal=48%
REGULATION_OF_MEMBRANE_POTENTIAL	15	0.48735055	1.4111059	0.0910816	0.08360536	1.0	5420	tags=40%, list=16%, signal=48%
REGULATION_OF_PEPTIDYL_TYROSINE_PHOSPHORYLATION	17	0.46665275	1.4091572	0.09351145	0.084214576	1.0	8812	tags=47%, list=26%, signal=63%
STEROID_HORMONE_RECEPTOR_SIGNALING_PATHWAY	19	0.45981777	1.4021219	0.0942029	0.08770359	1.0	8256	tags=53%, list=24%, signal=69%
LIPID_BIOSYNTHETIC_PROCESS	94	0.3185665	1.39985	0.029876977	0.08865531	1.0	8267	tags=44%, list=24%, signal=57%
NUCLEOTIDE_BIOSYNTHETIC_PROCESS	18	0.460864	1.396122	0.09920635	0.09031651	1.0	7109	tags=56%, list=21%, signal=70%
POSITIVE_REGULATION_OF_PROTEIN_METABOLIC_PROCESS	72	0.3341095	1.3958102	0.050259966	0.09010106	1.0	6979	tags=36%, list=20%, signal=45%
CARBOHYDRATE_CATABOLIC_PROCESS	24	0.42627752	1.3952364	0.06846847	0.09014022	1.0	4300	tags=29%, list=13%, signal=33%
ALCOHOL_METABOLIC_PROCESS	86	0.32243034	1.3912175	0.032312926	0.09209915	1.0	6306	tags=34%, list=18%, signal=41%
AMINO_ACID_DERIVATIVE_METABOLIC_PROCESS	24	0.42980263	1.3907359	0.09227872	0.092066005	1.0	7985	tags=42%, list=23%, signal=54%
CARBOXYLIC_ACID_TRANSPORT	41	0.3744014	1.3883101	0.06928839	0.093129426	1.0	7394	tags=37%, list=22%, signal=47%
PIGMENT_METABOLIC_PROCESS	18	0.4651358	1.3878726	0.113502935	0.09305811	1.0	1140	tags=22%, list=3%, signal=23%
CELLULAR_POLYSACCHARIDE_METABOLIC_PROCESS	16	0.4780654	1.3859547	0.10110294	0.09385748	1.0	3761	tags=25%, list=11%, signal=28%
AMINE_CATABOLIC_PROCESS	26	0.418265	1.3839662	0.08679928	0.09466127	1.0	6587	tags=38%, list=19%, signal=48%
BIOGENIC_AMINE_METABOLIC_PROCESS	17	0.4678377	1.3803298	0.1007752	0.096310616	1.0	7985	tags=47%, list=23%, signal=61%
PROTEIN_HOMOOLIGOMERIZATION	22	0.42645788	1.379347	0.09208103	0.09655434	1.0	8057	tags=55%, list=24%, signal=71%
RESPONSE_TO_ORGANIC_SUBSTANCE	28	0.41196433	1.3749627	0.084684685	0.098969534	1.0	6936	tags=46%, list=20%, signal=58%
REGULATION_OF_G_PROTEIN_COUPLED_RECEPTOR_PROTEIN_SIGNALING_PATHWAY	23	0.42799327	1.373877	0.090073526	0.099249355	1.0	9553	tags=57%, list=28%, signal=78%
REGULATION_OF_NUCLEOCYTOPLASMIC_TRANSPORT	21	0.4406251	1.3713956	0.10192308	0.100377016	1.0	4387	tags=43%, list=13%, signal=49%
CYTOSKELETON_DEPENDENT_INTRACELLULAR_TRANSPORT	26	0.4127904	1.370391	0.08348794	0.100711055	1.0	5818	tags=38%, list=17%, signal=46%
NEGATIVE_REGULATION_OF_SIGNAL_TRANSDUCTION	36	0.37491366	1.3636374	0.08921933	0.10460477	1.0	7426	tags=42%, list=22%, signal=53%
PROTEOGLYCAN_METABOLIC_PROCESS	21	0.4462242	1.3630847	0.10622711	0.10462523	1.0	7317	tags=43%, list=21%, signal=55%
REGULATION_OF_PROTEIN_AMINO_ACID_PHOSPHORYLATION	29	0.40177736	1.3628702	0.08941606	0.10439954	1.0	6384	tags=38%, list=19%, signal=47%
REGULATION_OF_INTRACELLULAR_TRANSPORT	24	0.40798146	1.3513688	0.1194605	0.111512765	1.0	4387	tags=38%, list=13%, signal=43%
NEGATIVE_REGULATION_OF_CATALYTIC_ACTIVITY	67	0.32552624	1.3434461	0.06215722	0.11658646	1.0	5000	tags=22%, list=15%, signal=26%
PHOSPHOLIPID_METABOLIC_PROCESS	70	0.32892814	1.340587	0.07	0.11827677	1.0	8398	tags=43%, list=25%, signal=57%
ORGANIC_ACID_TRANSPORT	42	0.36039284	1.3383539	0.10695187	0.119429626	1.0	7394	tags=36%, list=22%, signal=46%
STRIATED_MUSCLE_DEVELOPMENT	40	0.36409926	1.3374913	0.077504724	0.119628474	1.0	8364	tags=35%, list=25%, signal=46%
NEUROGENESIS	92	0.30581942	1.3309547	0.060553633	0.12392194	1.0	6734	tags=30%, list=20%, signal=38%
POSITIVE_REGULATION_OF_TRANSFERASE_ACTIVITY	84	0.31488106	1.3309427	0.06506849	0.12352087	1.0	7310	tags=37%, list=21%, signal=47%
POSITIVE_REGULATION_OF_CELLULAR_PROTEIN_METABOLIC_PROCESS	71	0.32311523	1.3308553	0.068100356	0.12318875	1.0	6979	tags=35%, list=20%, signal=44%
STRESS_ACTIVATED_PROTEIN_KINASE_SIGNALING_PATHWAY	48	0.3454467	1.3278892	0.08976661	0.12487415	1.0	5903	tags=33%, list=17%, signal=40%
CELLULAR_LIPID_CATABOLIC_PROCESS	33	0.38292146	1.3197966	0.10536399	0.13067411	1.0	5429	tags=36%, list=16%, signal=43%
FEMALE_GAMETE_GENERATION	16	0.45292923	1.314139	0.14256199	0.13487434	1.0	5702	tags=44%, list=17%, signal=53%
DEVELOPMENT_OF_PRIMARY_SEXUAL_CHARACTERISTICS	25	0.39481616	1.2974703	0.13114753	0.14877622	1.0	5316	tags=32%, list=16%, signal=38%
INTRACELLULAR_RECEPTOR_MEDIATED_SIGNALING_PATHWAY	20	0.4146503	1.2933741	0.15180266	0.15188272	1.0	8256	tags=50%, list=24%, signal=66%
JNK_CASCADE	46	0.3449539	1.2912683	0.123844735	0.15329255	1.0	3664	tags=26%, list=11%, signal=29%
EPIDERMAL_GROWTH_FACTOR_RECEPTOR_SIGNALING_PATHWAY	22	0.41252795	1.2860426	0.14473684	0.15749176	1.0	7435	tags=50%, list=22%, signal=64%
AMINO_ACID_CATABOLIC_PROCESS	24	0.39406234	1.2836657	0.14312267	0.1593121	1.0	6587	tags=38%, list=19%, signal=46%
POSITIVE_REGULATION_OF_BINDING	26	0.38063473	1.2795135	0.15686275	0.16244163	1.0	1615	tags=19%, list=5%, signal=20%
REGULATION_OF_DNA_BINDING	45	0.34449598	1.2785597	0.11970534	0.16287655	1.0	6462	tags=31%, list=19%, signal=38%
GLYCEROPHOSPHOLIPID_METABOLIC_PROCESS	43	0.34091306	1.2782885	0.12956205	0.16260079	1.0	9703	tags=51%, list=28%, signal=71%
CELLULAR_LIPID_METABOLIC_PROCESS	245	0.2550462	1.2714955	0.038880248	0.16839841	1.0	8267	tags=35%, list=24%, signal=45%
NITROGEN_COMPOUND_CATABOLIC_PROCESS	28	0.37440804	1.2701108	0.1402214	0.16912997	1.0	3102	tags=25%, list=9%, signal=27%
REGULATION_OF_RAS_PROTEIN_SIGNAL_TRANSDUCTION	19	0.41635758	1.2609323	0.16	0.17731409	1.0	5093	tags=42%, list=15%, signal=49%
LIPID_CATABOLIC_PROCESS	36	0.35477605	1.259853	0.14545454	0.17797385	1.0	5429	tags=33%, list=16%, signal=40%
RESPONSE_TO_CHEMICAL_STIMULUS	299	0.24832472	1.2582761	0.04047976	0.1791166	1.0	5969	tags=26%, list=18%, signal=31%
ENZYME_LINKED_RECEPTOR_PROTEIN_SIGNALING_PATHWAY	139	0.27351704	1.2511237	0.08199357	0.18595129	1.0	8321	tags=36%, list=24%, signal=47%
REGULATION_OF_PROTEIN_STABILITY	19	0.40260792	1.2474693	0.19774011	0.18933348	1.0	2106	tags=16%, list=6%, signal=17%
NEGATIVE_REGULATION_OF_BINDING	18	0.41418275	1.2427516	0.18441065	0.19349438	1.0	5840	tags=33%, list=17%, signal=40%
REGULATION_OF_CYTOSKELETON_ORGANIZATION_AND_BIOGENESIS	30	0.36289236	1.2410431	0.16399287	0.19470404	1.0	7606	tags=43%, list=22%, signal=56%
NERVOUS_SYSTEM_DEVELOPMENT	365	0.2391368	1.2404242	0.045584045	0.19468583	1.0	5357	tags=22%, list=16%, signal=26%
SECRETORY_PATHWAY	81	0.29291198	1.2375618	0.1222031	0.19713776	1.0	8205	tags=41%, list=24%, signal=54%
CELL_SUBSTRATE_ADHESION	38	0.34212542	1.23671	0.16544117	0.19735894	1.0	7327	tags=32%, list=21%, signal=40%
CELL_MATRIX_ADHESION	37	0.34338498	1.2345061	0.16216215	0.19908983	1.0	7327	tags=32%, list=21%, signal=41%
FATTY_ACID_OXIDATION	17	0.42251065	1.2340705	0.19186047	0.19902539	1.0	4837	tags=35%, list=14%, signal=41%
ACTIVATION_OF_NF_KAPPAB_TRANSCRIPTION_FACTOR	17	0.4207451	1.2321638	0.17669173	0.20049708	1.0	1615	tags=24%, list=5%, signal=25%
SECONDARY_METABOLIC_PROCESS	25	0.37336674	1.2318994	0.18546845	0.20015658	1.0	1140	tags=16%, list=3%, signal=17%
REPRODUCTIVE_PROCESS	150	0.25782487	1.2205446	0.109477125	0.2126254	1.0	7223	tags=30%, list=21%, signal=38%
REGULATION_OF_ACTION_POTENTIAL	17	0.41035765	1.2175347	0.22117202	0.21538697	1.0	9311	tags=53%, list=27%, signal=73%
PROTEIN_POLYMERIZATION	19	0.39839065	1.2151673	0.22519083	0.21765047	1.0	6482	tags=42%, list=19%, signal=52%
POSITIVE_REGULATION_OF_CASPASE_ACTIVITY	30	0.3523072	1.2050135	0.18959108	0.22932613	1.0	5816	tags=23%, list=17%, signal=28%
NEURON_APOPTOSIS	17	0.40440652	1.193647	0.23505977	0.24317251	1.0	7912	tags=47%, list=23%, signal=61%
NEGATIVE_REGULATION_OF_CELL_MIGRATION	15	0.4067059	1.1877593	0.23991935	0.24998346	1.0	3917	tags=27%, list=11%, signal=30%
SMALL_GTPASE_MEDIATED_SIGNAL_TRANSDUCTION	86	0.2750387	1.1860775	0.19587629	0.25143817	1.0	7033	tags=36%, list=21%, signal=45%
PIGMENT_BIOSYNTHETIC_PROCESS	17	0.39832798	1.1840949	0.23	0.25324133	1.0	1140	tags=18%, list=3%, signal=18%
CASPASE_ACTIVATION	26	0.35318622	1.1695884	0.24812031	0.272045	1.0	5465	tags=23%, list=16%, signal=27%
REGULATION_OF_JNK_ACTIVITY	19	0.37916476	1.1640261	0.2556818	0.27892986	1.0	7033	tags=37%, list=21%, signal=46%
MUSCLE_DEVELOPMENT	92	0.2648214	1.1621317	0.19337979	0.28064734	1.0	8364	tags=34%, list=25%, signal=45%
BRAIN_DEVELOPMENT	50	0.30426574	1.1617652	0.2309091	0.28030604	1.0	6696	tags=30%, list=20%, signal=37%
POSITIVE_REGULATION_OF_JNK_ACTIVITY	17	0.39426696	1.1559205	0.27865613	0.28794816	1.0	7033	tags=41%, list=21%, signal=52%
MAPKKK_CASCADE_GO_0000165	102	0.2592534	1.1525124	0.19392918	0.29185212	1.0	7033	tags=29%, list=21%, signal=37%
REGULATION_OF_TRANSCRIPTION_FACTOR_ACTIVITY	39	0.31509793	1.1511693	0.24677716	0.2928404	1.0	6462	tags=28%, list=19%, signal=35%
REGULATION_OF_CELL_ADHESION	36	0.32582384	1.1497456	0.2576923	0.29409283	1.0	3078	tags=19%, list=9%, signal=21%
REGULATION_OF_PROTEIN_IMPORT_INTO_NUCLEUS	15	0.3974504	1.1460001	0.2907662	0.29861006	1.0	4387	tags=40%, list=13%, signal=46%
GLYCOLIPID_METABOLIC_PROCESS	16	0.38597617	1.136332	0.2790224	0.31238616	1.0	4597	tags=31%, list=13%, signal=36%
SECRETION_BY_CELL	112	0.25482255	1.1360006	0.22596964	0.3120039	1.0	8205	tags=37%, list=24%, signal=48%
LIPID_METABOLIC_PROCESS	311	0.22115615	1.1344568	0.16616315	0.31343007	1.0	8187	tags=32%, list=24%, signal=42%
NEGATIVE_REGULATION_OF_CELLULAR_PROTEIN_METABOLIC_PROCESS	45	0.29875177	1.132271	0.24810606	0.31599793	1.0	5684	tags=27%, list=17%, signal=32%
REGULATION_OF_MAP_KINASE_ACTIVITY	65	0.27637404	1.1292875	0.2481884	0.3198825	1.0	7725	tags=31%, list=23%, signal=40%
CENTRAL_NERVOUS_SYSTEM_DEVELOPMENT	119	0.2514419	1.1280495	0.22660099	0.32082343	1.0	6696	tags=26%, list=20%, signal=32%
ICOSANOID_METABOLIC_PROCESS	17	0.38633648	1.1229025	0.30857143	0.3278272	1.0	4647	tags=35%, list=14%, signal=41%
MAINTENANCE_OF_LOCALIZATION	20	0.36146644	1.1215965	0.29961088	0.32884443	1.0	6421	tags=40%, list=19%, signal=49%
POSITIVE_REGULATION_OF_CATALYTIC_ACTIVITY	160	0.2369108	1.1200112	0.21839081	0.33047122	1.0	6480	tags=29%, list=19%, signal=35%
RESPONSE_TO_BIOTIC_STIMULUS	107	0.2509738	1.1172903	0.26056337	0.3339847	1.0	3888	tags=18%, list=11%, signal=20%
ACTIVATION_OF_JNK_ACTIVITY	15	0.38795575	1.1122478	0.34398496	0.34116405	1.0	7033	tags=40%, list=21%, signal=50%
LIPOPROTEIN_METABOLIC_PROCESS	31	0.31655666	1.1067542	0.2992278	0.3490303	1.0	8354	tags=48%, list=24%, signal=64%
POSITIVE_REGULATION_OF_PHOSPHATE_METABOLIC_PROCESS	27	0.33424172	1.102222	0.32588455	0.35557038	1.0	5204	tags=33%, list=15%, signal=39%
NEGATIVE_REGULATION_OF_PROTEIN_METABOLIC_PROCESS	47	0.287409	1.09887	0.29180887	0.360085	1.0	5684	tags=26%, list=17%, signal=31%
ACTIN_CYTOSKELETON_ORGANIZATION_AND_BIOGENESIS	103	0.24839604	1.0971624	0.27740863	0.36190575	1.0	6482	tags=31%, list=19%, signal=38%
POSITIVE_REGULATION_OF_CELLULAR_COMPONENT_ORGANIZATION_AND_BIOGENESIS	35	0.31175032	1.0928655	0.34311926	0.36803064	1.0	6482	tags=34%, list=19%, signal=42%
RESPONSE_TO_VIRUS	43	0.28909007	1.0922291	0.33333334	0.36799335	1.0	3860	tags=19%, list=11%, signal=21%
PEROXISOME_ORGANIZATION_AND_BIOGENESIS	16	0.38016695	1.0894879	0.35067436	0.371573	1.0	4497	tags=31%, list=13%, signal=36%
NEGATIVE_REGULATION_OF_CELL_ADHESION	18	0.3621294	1.0831677	0.34050882	0.3811463	1.0	3078	tags=28%, list=9%, signal=31%
POSITIVE_REGULATION_OF_TRANSCRIPTION_FACTOR_ACTIVITY	23	0.33073422	1.0731368	0.36812145	0.39756882	1.0	1615	tags=17%, list=5%, signal=18%
PROTEIN_AMINO_ACID_AUTOPHOSPHORYLATION	31	0.31455597	1.0721908	0.3779385	0.39818576	1.0	5615	tags=26%, list=16%, signal=31%
RAS_PROTEIN_SIGNAL_TRANSDUCTION	65	0.26154384	1.0689322	0.33684212	0.40258202	1.0	6936	tags=34%, list=20%, signal=42%
GENERATION_OF_NEURONS	82	0.25452346	1.0680467	0.33959043	0.40304452	1.0	7327	tags=28%, list=21%, signal=36%
POSITIVE_REGULATION_OF_TRANSPORT	23	0.3352935	1.0624734	0.3857404	0.41182432	1.0	5756	tags=30%, list=17%, signal=37%
SYNAPSE_ORGANIZATION_AND_BIOGENESIS	22	0.3316934	1.060918	0.38619402	0.41332516	1.0	6136	tags=32%, list=18%, signal=39%
POSITIVE_REGULATION_OF_DNA_BINDING	24	0.33031002	1.0567961	0.3463687	0.41996196	1.0	1615	tags=17%, list=5%, signal=17%
NEGATIVE_REGULATION_OF_CELLULAR_BIOSYNTHETIC_PROCESS	29	0.31204548	1.0462767	0.38262478	0.43766433	1.0	5684	tags=24%, list=17%, signal=29%
CELL_MIGRATION	94	0.2400178	1.0443016	0.35655057	0.44012883	1.0	4466	tags=21%, list=13%, signal=24%
NEGATIVE_REGULATION_OF_MAP_KINASE_ACTIVITY	17	0.35593635	1.0419819	0.3809524	0.4432979	1.0	7725	tags=35%, list=23%, signal=46%
SYNAPTOGENESIS	17	0.3478179	1.0412931	0.39661655	0.44338182	1.0	6136	tags=35%, list=18%, signal=43%
INTERACTION_WITH_HOST	17	0.34823754	1.0392947	0.3826923	0.44591376	1.0	4895	tags=29%, list=14%, signal=34%
REGULATION_OF_HYDROLASE_ACTIVITY	77	0.24600326	1.0376477	0.38070175	0.44783014	1.0	5816	tags=26%, list=17%, signal=31%
ACTIN_FILAMENT_BASED_PROCESS	113	0.23173961	1.0348775	0.3752094	0.45183048	1.0	6482	tags=30%, list=19%, signal=37%
REGULATION_OF_BIOLOGICAL_QUALITY	409	0.19620116	1.0299406	0.34560907	0.46008763	1.0	5512	tags=22%, list=16%, signal=25%
POSITIVE_REGULATION_OF_PHOSPHORYLATION	25	0.30988994	1.0142208	0.43289226	0.48926157	1.0	6384	tags=36%, list=19%, signal=44%
PROTEIN_AUTOPROCESSING	32	0.2896192	1.013859	0.43566176	0.4887259	1.0	4361	tags=22%, list=13%, signal=25%
ANATOMICAL_STRUCTURE_MORPHOGENESIS	364	0.18932576	0.9783397	0.51117736	0.56085384	1.0	6482	tags=24%, list=19%, signal=29%
AMINO_SUGAR_METABOLIC_PROCESS	19	0.3182857	0.9763953	0.5018797	0.5635477	1.0	7988	tags=32%, list=23%, signal=41%
ACTIVATION_OF_MAPK_ACTIVITY	39	0.26572016	0.97614706	0.5018587	0.562659	1.0	5884	tags=23%, list=17%, signal=28%
NEGATIVE_REGULATION_OF_TRANSCRIPTION_FACTOR_ACTIVITY	15	0.33752748	0.96577454	0.507326	0.58341825	1.0	5840	tags=27%, list=17%, signal=32%
SKELETAL_MUSCLE_DEVELOPMENT	31	0.28011954	0.9569649	0.50714284	0.6005784	1.0	8364	tags=29%, list=25%, signal=38%
POSITIVE_REGULATION_OF_MAP_KINASE_ACTIVITY	45	0.25594428	0.95262206	0.5409836	0.6083957	1.0	7033	tags=29%, list=21%, signal=36%
NEGATIVE_REGULATION_OF_BIOSYNTHETIC_PROCESS	30	0.27757674	0.95256764	0.53396225	0.60692734	1.0	5684	tags=23%, list=17%, signal=28%
REGULATION_OF_SMALL_GTPASE_MEDIATED_SIGNAL_TRANSDUCTION	23	0.29874596	0.9515495	0.5498008	0.60734206	1.0	5093	tags=35%, list=15%, signal=41%
PATTERN_SPECIFICATION_PROCESS	29	0.2749472	0.94789773	0.54990214	0.61337143	1.0	2278	tags=17%, list=7%, signal=18%
INSULIN_RECEPTOR_SIGNALING_PATHWAY	18	0.31726474	0.94290507	0.53846157	0.62284184	1.0	9923	tags=56%, list=29%, signal=78%
CYTOKINE_AND_CHEMOKINE_MEDIATED_SIGNALING_PATHWAY	22	0.29475892	0.9405984	0.5466179	0.6263526	1.0	8213	tags=41%, list=24%, signal=54%
GLUTAMATE_SIGNALING_PATHWAY	17	0.31947112	0.93994784	0.54150945	0.6261209	1.0	1336	tags=12%, list=4%, signal=12%
CARBOHYDRATE_TRANSPORT	18	0.3017987	0.9380245	0.521576	0.62870425	1.0	8642	tags=39%, list=25%, signal=52%
NEGATIVE_REGULATION_OF_DNA_BINDING	17	0.31899208	0.936841	0.55220884	0.62971044	1.0	5840	tags=29%, list=17%, signal=35%
INDUCTION_OF_APOPTOSIS_BY_EXTRACELLULAR_SIGNALS	26	0.284391	0.9295228	0.53886926	0.6435781	1.0	5281	tags=27%, list=15%, signal=32%
AMINE_TRANSPORT	38	0.25576308	0.92613184	0.56102	0.6492569	1.0	7394	tags=29%, list=22%, signal=37%
AMINE_BIOSYNTHETIC_PROCESS	15	0.3162777	0.92548716	0.52642274	0.6489547	1.0	9284	tags=47%, list=27%, signal=64%
VASCULATURE_DEVELOPMENT	52	0.23048043	0.9127078	0.61801803	0.6737546	1.0	7938	tags=35%, list=23%, signal=45%
SECRETION	174	0.19151059	0.9094873	0.6910017	0.67928916	1.0	8205	tags=32%, list=24%, signal=41%
POSITIVE_REGULATION_OF_PROTEIN_AMINO_ACID_PHOSPHORYLATION	19	0.2966572	0.90621156	0.5703422	0.6845905	1.0	6384	tags=32%, list=19%, signal=39%
RECEPTOR_MEDIATED_ENDOCYTOSIS	33	0.25107375	0.8940107	0.6214149	0.70841527	1.0	6956	tags=33%, list=20%, signal=42%
EXOCYTOSIS	24	0.2800402	0.88600844	0.6259124	0.7233835	1.0	7325	tags=33%, list=21%, signal=42%
MUSCLE_CELL_DIFFERENTIATION	22	0.2780146	0.8781995	0.6311031	0.73781013	1.0	5450	tags=27%, list=16%, signal=32%
REGULATION_OF_RESPONSE_TO_STIMULUS	54	0.21993189	0.8648468	0.72329247	0.76266295	1.0	8020	tags=33%, list=24%, signal=44%
ANATOMICAL_STRUCTURE_FORMATION	52	0.22324648	0.8551331	0.7054409	0.7795969	1.0	7938	tags=37%, list=23%, signal=48%
POSITIVE_REGULATION_OF_RESPONSE_TO_STIMULUS	38	0.23518445	0.85343444	0.7132486	0.7808507	1.0	8020	tags=34%, list=24%, signal=45%
NEURON_DIFFERENTIATION	75	0.2028823	0.84752834	0.7854546	0.7899967	1.0	5131	tags=19%, list=15%, signal=22%
RHO_PROTEIN_SIGNAL_TRANSDUCTION	37	0.23459828	0.8465999	0.70197487	0.78975636	1.0	6936	tags=32%, list=20%, signal=41%
RESPONSE_TO_HYPOXIA	26	0.25753674	0.8448997	0.7055336	0.79085827	1.0	7912	tags=31%, list=23%, signal=40%
AXON_GUIDANCE	22	0.2673697	0.84077764	0.67611337	0.7966438	1.0	3193	tags=18%, list=9%, signal=20%
CELLULAR_MORPHOGENESIS_DURING_DIFFERENTIATION	49	0.22153965	0.82737595	0.7559633	0.8183833	1.0	3193	tags=14%, list=9%, signal=16%
PHAGOCYTOSIS	16	0.2807101	0.8171446	0.7206166	0.8337214	1.0	7332	tags=31%, list=21%, signal=40%
ADAPTIVE_IMMUNE_RESPONSE_GO_0002460	22	0.2497988	0.8106298	0.73558646	0.8424184	1.0	7310	tags=27%, list=21%, signal=35%
NEGATIVE_REGULATION_OF_TRANSLATION	23	0.2556676	0.8079712	0.7476099	0.8447252	1.0	5684	tags=22%, list=17%, signal=26%
ACTIVATION_OF_IMMUNE_RESPONSE	16	0.27798846	0.8010787	0.7519531	0.8538991	1.0	4218	tags=19%, list=12%, signal=21%
ER_NUCLEAR_SIGNALING_PATHWAY	15	0.27753842	0.7892738	0.75151515	0.8693903	1.0	6948	tags=33%, list=20%, signal=42%
MYELOID_CELL_DIFFERENTIATION	36	0.21627839	0.7738179	0.8261649	0.8885564	1.0	8752	tags=39%, list=26%, signal=52%
DETECTION_OF_ABIOTIC_STIMULUS	19	0.25511774	0.7731438	0.7748593	0.88737905	1.0	35	tags=5%, list=0%, signal=5%
NEURON_DEVELOPMENT	60	0.19106504	0.7711617	0.85561496	0.88785887	1.0	3193	tags=13%, list=9%, signal=15%
AXONOGENESIS	43	0.20284386	0.76585466	0.8345725	0.8924375	1.0	3193	tags=14%, list=9%, signal=15%
VITAMIN_METABOLIC_PROCESS	17	0.2604805	0.76208955	0.81017613	0.8948111	1.0	11520	tags=65%, list=34%, signal=98%
NEURITE_DEVELOPMENT	52	0.19498035	0.7532979	0.8643123	0.9027944	1.0	3193	tags=13%, list=9%, signal=15%
CALCIUM_MEDIATED_SIGNALING	16	0.2559473	0.74137056	0.8170974	0.9139187	1.0	8575	tags=50%, list=25%, signal=67%
G_PROTEIN_SIGNALING_ADENYLATE_CYCLASE_ACTIVATING_PATHWAY	23	0.23676145	0.7394594	0.8576779	0.91367817	1.0	5942	tags=35%, list=17%, signal=42%
ADAPTIVE_IMMUNE_RESPONSE	23	0.2094639	0.67640024	0.9067164	0.96396613	1.0	7310	tags=26%, list=21%, signal=33%
NEGATIVE_REGULATION_OF_CELL_DIFFERENTIATION	26	0.2003175	0.6740456	0.9130435	0.96310437	1.0	7327	tags=35%, list=21%, signal=44%
POSITIVE_REGULATION_OF_IMMUNE_RESPONSE	27	0.20632629	0.67395914	0.9171271	0.96090424	1.0	7912	tags=30%, list=23%, signal=39%
IMMUNE_EFFECTOR_PROCESS	33	0.1897442	0.6697691	0.9339623	0.96119016	1.0	7851	tags=27%, list=23%, signal=35%
CELL_RECOGNITION	16	0.19639772	0.5742519	0.96237624	0.9967899	1.0	27409	tags=100%, list=80%, signal=509%
CYTOKINE_SECRETION	17	0.19179766	0.57069075	0.96184736	0.99522436	1.0	27566	tags=100%, list=81%, signal=521%
POSITIVE_REGULATION_OF_TRANSLATION	33	0.15831034	0.55607575	0.99246705	0.9957749	1.0	6790	tags=24%, list=20%, signal=30%
REGULATION_OF_CYTOKINE_SECRETION	15	0.19178642	0.5516489	0.9765625	0.9941755	1.0	27566	tags=100%, list=81%, signal=521%
MYOBLAST_DIFFERENTIATION	17	0.1844189	0.5408786	0.9880952	0.993668	1.0	5403	tags=18%, list=16%, signal=21%
HORMONE_METABOLIC_PROCESS	31	0.1515464	0.5209863	0.9962406	0.99405503	1.0	7860	tags=26%, list=23%, signal=34%

## Sheet: legend
Dataset EV1 :
GSEA analysis of biological process enriched in the MYC high subgroup
