# Supplementary material for: Gene expression profiling of patient‐derived pancreatic cancer xenografts predicts sensitivity to the BET bromodomain inhibitor JQ1: implications for individualized medicine efforts
Source: EMBO Mol Med. 2017 Mar 8;9(4):482–97. doi: 10.15252/emmm.201606975 (PMC5376755; doi:10.15252/emmm.201606975)
Supplement: Supplementary file 3 — Dataset EV2 [file EMMM-9-482-s003.xlsx]

## Sheet: gsea_report_for_MYC_Low_1454661
NAME	SIZE	ES	NES	NOM p-val	FDR q-val	FWER p-val	RANK AT MAX	LEADING EDGE
DIGESTION	41	-0.5857995	-2.2337384	0.0	0.0017393172	0.003	2460	tags=32%, list=7%, signal=34%
POTASSIUM_ION_TRANSPORT	57	-0.48058695	-1.9770378	0.0	0.024347408	0.081	7768	tags=35%, list=23%, signal=45%
REGULATION_OF_HEART_CONTRACTION	25	-0.5423874	-1.8231964	0.0020920502	0.09643202	0.392	9419	tags=56%, list=28%, signal=77%
GLYCOPROTEIN_METABOLIC_PROCESS	89	-0.38827202	-1.7614706	0.0	0.1378911	0.612	5725	tags=33%, list=17%, signal=39%
RESPONSE_TO_BACTERIUM	29	-0.4977235	-1.754521	0.0	0.11746492	0.637	4874	tags=34%, list=14%, signal=40%
METAL_ION_TRANSPORT	115	-0.36090466	-1.7075111	0.0	0.15147988	0.803	7129	tags=30%, list=21%, signal=37%
GLYCOPROTEIN_BIOSYNTHETIC_PROCESS	73	-0.39188123	-1.6970944	0.0023809525	0.13980459	0.823	1922	tags=22%, list=6%, signal=23%
LEUKOCYTE_MIGRATION	15	-0.5632042	-1.633946	0.020449897	0.2056186	0.945	5555	tags=47%, list=16%, signal=56%
MONOVALENT_INORGANIC_CATION_TRANSPORT	92	-0.34860754	-1.6009309	0.0024875621	0.23515706	0.978	7950	tags=33%, list=23%, signal=42%
CELLULAR_CATION_HOMEOSTASIS	102	-0.34020808	-1.5930263	0.007142857	0.22468191	0.983	6938	tags=32%, list=20%, signal=40%
STEROID_BIOSYNTHETIC_PROCESS	23	-0.4739437	-1.5567299	0.03887689	0.2686343	0.996	8091	tags=43%, list=24%, signal=57%
CATION_HOMEOSTASIS	105	-0.3303171	-1.520013	0.007352941	0.31961593	0.997	6938	tags=32%, list=20%, signal=41%
CELLULAR_HOMEOSTASIS	140	-0.30276397	-1.457145	0.0075949365	0.4549242	1.0	6989	tags=32%, list=20%, signal=40%
ION_HOMEOSTASIS	125	-0.3022891	-1.4536463	0.007317073	0.4314957	1.0	6938	tags=30%, list=20%, signal=38%
BEHAVIOR	148	-0.28962305	-1.4317042	0.01369863	0.46393776	1.0	7864	tags=30%, list=23%, signal=39%
INORGANIC_ANION_TRANSPORT	17	-0.47395638	-1.4260576	0.07249467	0.45032895	1.0	6456	tags=41%, list=19%, signal=51%
RESPONSE_TO_EXTERNAL_STIMULUS	301	-0.2599921	-1.4232173	0.003003003	0.43193597	1.0	7196	tags=28%, list=21%, signal=35%
REGULATION_OF_MULTICELLULAR_ORGANISMAL_PROCESS	145	-0.28663144	-1.4140916	0.012285012	0.4316506	1.0	10915	tags=41%, list=32%, signal=61%
ESTABLISHMENT_AND_OR_MAINTENANCE_OF_CELL_POLARITY	18	-0.45524028	-1.4117591	0.09551657	0.41545632	1.0	7517	tags=44%, list=22%, signal=57%
CATION_TRANSPORT	144	-0.28908515	-1.4114727	0.016	0.39564157	1.0	7129	tags=27%, list=21%, signal=34%
PHOSPHOINOSITIDE_MEDIATED_SIGNALING	47	-0.3553657	-1.3941766	0.057692308	0.41957983	1.0	8732	tags=49%, list=26%, signal=66%
LOCOMOTORY_BEHAVIOR	91	-0.3126992	-1.3933725	0.031168832	0.40264598	1.0	6938	tags=31%, list=20%, signal=39%
TISSUE_REMODELING	30	-0.3920706	-1.391356	0.084415585	0.3897059	1.0	7529	tags=37%, list=22%, signal=47%
INNATE_IMMUNE_RESPONSE	23	-0.41454816	-1.3760775	0.10548523	0.40977967	1.0	10532	tags=57%, list=31%, signal=82%
RESPONSE_TO_WOUNDING	183	-0.26750293	-1.3698168	0.012658228	0.40831488	1.0	7445	tags=29%, list=22%, signal=37%
DETECTION_OF_CHEMICAL_STIMULUS	18	-0.44764614	-1.3696544	0.09218437	0.3930175	1.0	7853	tags=39%, list=23%, signal=50%
G_PROTEIN_COUPLED_RECEPTOR_PROTEIN_SIGNALING_PATHWAY	330	-0.2502749	-1.368827	0.00625	0.38008416	1.0	9169	tags=34%, list=27%, signal=46%
HOMEOSTATIC_PROCESS	200	-0.2625054	-1.3621705	0.019512195	0.3823052	1.0	6989	tags=29%, list=20%, signal=36%
SECOND_MESSENGER_MEDIATED_SIGNALING	149	-0.27674547	-1.3543358	0.020671835	0.3870418	1.0	9627	tags=43%, list=28%, signal=60%
DEFENSE_RESPONSE	247	-0.25823182	-1.353786	0.019886363	0.37522948	1.0	7196	tags=28%, list=21%, signal=35%
G_PROTEIN_SIGNALING_COUPLED_TO_CYCLIC_NUCLEOTIDE_SECOND_MESSENGER	96	-0.29483098	-1.3481888	0.042154565	0.3747528	1.0	12060	tags=53%, list=35%, signal=82%
CELL_MATURATION	16	-0.4539541	-1.3401657	0.123667374	0.38019896	1.0	3238	tags=25%, list=9%, signal=28%
CHEMICAL_HOMEOSTASIS	151	-0.26494166	-1.32289	0.012886598	0.4070043	1.0	6989	tags=28%, list=20%, signal=35%
INFLAMMATORY_RESPONSE	122	-0.2727204	-1.3053585	0.04871795	0.43575138	1.0	7196	tags=28%, list=21%, signal=35%
DEFENSE_RESPONSE_TO_BACTERIUM	23	-0.39245176	-1.3034887	0.12798265	0.42754936	1.0	4543	tags=26%, list=13%, signal=30%
SODIUM_ION_TRANSPORT	22	-0.3990003	-1.3011415	0.12184874	0.42122886	1.0	14467	tags=73%, list=42%, signal=126%
IMMUNE_RESPONSE	219	-0.25020128	-1.2986147	0.022857143	0.41580173	1.0	7041	tags=31%, list=21%, signal=38%
G_PROTEIN_SIGNALING_COUPLED_TO_IP3_SECOND_MESSENGERPHOSPHOLIPASE_C_ACTIVATING	44	-0.33162764	-1.2974397	0.119266056	0.40732762	1.0	8732	tags=48%, list=26%, signal=64%
IMMUNE_SYSTEM_PROCESS	310	-0.23652339	-1.2858759	0.00990099	0.4234703	1.0	7041	tags=28%, list=21%, signal=35%
MESODERM_DEVELOPMENT	21	-0.39008787	-1.2844908	0.15822785	0.41584918	1.0	4966	tags=38%, list=15%, signal=45%
RESPONSE_TO_NUTRIENT	17	-0.42019236	-1.272304	0.14065935	0.43383795	1.0	6497	tags=35%, list=19%, signal=44%
ION_TRANSPORT	181	-0.24943103	-1.2704531	0.032786883	0.4278307	1.0	6879	tags=25%, list=20%, signal=32%
TISSUE_DEVELOPMENT	134	-0.25930014	-1.265789	0.07487923	0.4283114	1.0	5724	tags=25%, list=17%, signal=29%
REGULATION_OF_BLOOD_PRESSURE	22	-0.3940637	-1.2607547	0.16701902	0.43059254	1.0	12118	tags=55%, list=36%, signal=85%
CYCLIC_NUCLEOTIDE_MEDIATED_SIGNALING	98	-0.27205637	-1.2360123	0.11720698	0.48187807	1.0	12060	tags=52%, list=35%, signal=80%
SENSORY_PERCEPTION_OF_CHEMICAL_STIMULUS	20	-0.39171597	-1.233847	0.2122449	0.47714195	1.0	3870	tags=30%, list=11%, signal=34%
CELL_CELL_SIGNALING	394	-0.223333	-1.2320126	0.02549575	0.47126517	1.0	7918	tags=27%, list=23%, signal=34%
CELL_CELL_ADHESION	82	-0.28177896	-1.2303438	0.10526316	0.46551254	1.0	4412	tags=21%, list=13%, signal=24%
BONE_REMODELING	29	-0.34926814	-1.2244018	0.17584746	0.47047997	1.0	7529	tags=34%, list=22%, signal=44%
DEVELOPMENTAL_MATURATION	18	-0.39466602	-1.2142535	0.21802935	0.48714334	1.0	3238	tags=22%, list=9%, signal=25%
EXCRETION	36	-0.31734157	-1.1898731	0.1891348	0.54262465	1.0	7309	tags=36%, list=21%, signal=46%
WOUND_HEALING	54	-0.29367238	-1.1894991	0.18574513	0.5333336	1.0	5555	tags=28%, list=16%, signal=33%
BLOOD_COAGULATION	43	-0.30305037	-1.188739	0.20562771	0.5250521	1.0	3568	tags=23%, list=10%, signal=26%
MORPHOGENESIS_OF_AN_EPITHELIUM	16	-0.39715886	-1.1879603	0.21579961	0.51764256	1.0	4526	tags=38%, list=13%, signal=43%
CELLULAR_DEFENSE_RESPONSE	51	-0.2915039	-1.1766138	0.19198312	0.53908724	1.0	9266	tags=39%, list=27%, signal=54%
PROTEIN_AMINO_ACID_O_LINKED_GLYCOSYLATION	18	-0.37454396	-1.1751515	0.22362868	0.53285056	1.0	1922	tags=28%, list=6%, signal=29%
FEEDING_BEHAVIOR	23	-0.35379645	-1.1750896	0.22886598	0.52364606	1.0	15576	tags=74%, list=46%, signal=136%
CYTOPLASM_ORGANIZATION_AND_BIOGENESIS	15	-0.40091145	-1.1726258	0.24895397	0.52101845	1.0	4110	tags=33%, list=12%, signal=38%
REGULATION_OF_MYELOID_CELL_DIFFERENTIATION	19	-0.36334997	-1.1609869	0.27705628	0.5430563	1.0	9894	tags=53%, list=29%, signal=74%
FEMALE_PREGNANCY	50	-0.28584024	-1.1569443	0.22352941	0.54468703	1.0	9431	tags=40%, list=28%, signal=55%
SENSORY_PERCEPTION	187	-0.22434375	-1.1536083	0.12433863	0.5445852	1.0	7580	tags=29%, list=22%, signal=38%
CALCIUM_INDEPENDENT_CELL_CELL_ADHESION	22	-0.3640456	-1.1508405	0.280543	0.5427521	1.0	5747	tags=23%, list=17%, signal=27%
COAGULATION	44	-0.29395628	-1.1459199	0.25267667	0.5471726	1.0	3568	tags=23%, list=10%, signal=25%
T_CELL_ACTIVATION	43	-0.29480955	-1.136913	0.22687225	0.5621318	1.0	13076	tags=49%, list=38%, signal=79%
PROTEIN_AMINO_ACID_N_LINKED_GLYCOSYLATION	30	-0.317094	-1.1344701	0.280543	0.5596163	1.0	3857	tags=20%, list=11%, signal=23%
RESPONSE_TO_EXTRACELLULAR_STIMULUS	33	-0.30754542	-1.1161928	0.29956895	0.6027653	1.0	7196	tags=33%, list=21%, signal=42%
T_CELL_DIFFERENTIATION	15	-0.37632897	-1.1114578	0.30769232	0.60777825	1.0	4614	tags=27%, list=14%, signal=31%
EMBRYONIC_DEVELOPMENT	54	-0.26726094	-1.105394	0.27419356	0.6161849	1.0	6814	tags=35%, list=20%, signal=44%
NEUROLOGICAL_SYSTEM_PROCESS	371	-0.19797856	-1.1034578	0.16923077	0.612778	1.0	10641	tags=37%, list=31%, signal=53%
HEMOSTASIS	48	-0.27373955	-1.1013572	0.28045976	0.6102137	1.0	5555	tags=27%, list=16%, signal=32%
REGULATION_OF_MUSCLE_CONTRACTION	19	-0.34904012	-1.1010189	0.3539823	0.6025173	1.0	3119	tags=21%, list=9%, signal=23%
REGULATION_OF_BODY_FLUID_LEVELS	57	-0.2642077	-1.0862473	0.3211679	0.6364176	1.0	7381	tags=32%, list=22%, signal=40%
TUBE_DEVELOPMENT	17	-0.3551394	-1.0857301	0.34146342	0.6292502	1.0	5468	tags=41%, list=16%, signal=49%
RESPONSE_TO_NUTRIENT_LEVELS	29	-0.3090529	-1.0741366	0.35381356	0.6553002	1.0	7196	tags=34%, list=21%, signal=44%
SYNAPTIC_TRANSMISSION	170	-0.209423	-1.0631889	0.2960199	0.68040365	1.0	11508	tags=39%, list=34%, signal=58%
RESPONSE_TO_OTHER_ORGANISM	74	-0.23876022	-1.0539789	0.34545454	0.6995986	1.0	6463	tags=27%, list=19%, signal=33%
POSITIVE_REGULATION_OF_T_CELL_ACTIVATION	21	-0.32834423	-1.05342	0.3597561	0.69219106	1.0	831	tags=10%, list=2%, signal=10%
HEART_DEVELOPMENT	37	-0.27732676	-1.043429	0.38771185	0.713986	1.0	10700	tags=43%, list=31%, signal=63%
DETECTION_OF_STIMULUS_INVOLVED_IN_SENSORY_PERCEPTION	21	-0.31978688	-1.0424166	0.38075313	0.70833963	1.0	12988	tags=57%, list=38%, signal=92%
EMBRYONIC_MORPHOGENESIS	17	-0.34612465	-1.0339649	0.4310722	0.72588366	1.0	6814	tags=41%, list=20%, signal=51%
POSITIVE_REGULATION_OF_MULTICELLULAR_ORGANISMAL_PROCESS	63	-0.24518616	-1.0334132	0.37469587	0.7186699	1.0	3898	tags=17%, list=11%, signal=20%
POSITIVE_REGULATION_OF_HYDROLASE_ACTIVITY	54	-0.24872532	-1.025775	0.393736	0.7345188	1.0	4555	tags=22%, list=13%, signal=26%
STEROID_METABOLIC_PROCESS	70	-0.23555122	-1.0190845	0.4310722	0.7468344	1.0	6482	tags=21%, list=19%, signal=26%
EPIDERMIS_DEVELOPMENT	68	-0.23123337	-0.9819384	0.486747	0.85963905	1.0	7723	tags=28%, list=23%, signal=36%
MULTI_ORGANISM_PROCESS	151	-0.19838375	-0.98006374	0.48509485	0.8560787	1.0	9180	tags=34%, list=27%, signal=46%
ACTIN_FILAMENT_ORGANIZATION	23	-0.29125777	-0.97315687	0.5010225	0.8691184	1.0	1298	tags=17%, list=4%, signal=18%
TRANSMEMBRANE_RECEPTOR_PROTEIN_TYROSINE_KINASE_SIGNALING_PATHWAY	82	-0.21724921	-0.9722023	0.5222222	0.86236495	1.0	3238	tags=15%, list=9%, signal=16%
REGULATION_OF_CYTOKINE_BIOSYNTHETIC_PROCESS	38	-0.25484315	-0.96301675	0.5046512	0.88301736	1.0	14917	tags=61%, list=44%, signal=107%
TRANSMISSION_OF_NERVE_IMPULSE	185	-0.18792412	-0.96235377	0.5683646	0.87508786	1.0	11508	tags=38%, list=34%, signal=57%
SKELETAL_DEVELOPMENT	102	-0.20932159	-0.96114194	0.5358025	0.86964804	1.0	5991	tags=25%, list=18%, signal=30%
HEMOPOIETIC_OR_LYMPHOID_ORGAN_DEVELOPMENT	74	-0.21724904	-0.9555203	0.5527523	0.8786265	1.0	6989	tags=26%, list=20%, signal=32%
REGULATION_OF_CYTOKINE_PRODUCTION	24	-0.28072482	-0.9552912	0.511879	0.8699087	1.0	831	tags=13%, list=2%, signal=13%
NEGATIVE_REGULATION_OF_MULTICELLULAR_ORGANISMAL_PROCESS	30	-0.27082434	-0.95243186	0.52219874	0.8695052	1.0	7196	tags=33%, list=21%, signal=42%
LYMPHOCYTE_DIFFERENTIATION	26	-0.2814764	-0.95209926	0.53404254	0.8612914	1.0	4614	tags=19%, list=14%, signal=22%
HEMOPOIESIS	72	-0.2187705	-0.9493702	0.5379147	0.86047626	1.0	6989	tags=25%, list=20%, signal=31%
ORGAN_MORPHOGENESIS	141	-0.19308004	-0.9485048	0.5822454	0.85390323	1.0	6052	tags=23%, list=18%, signal=27%
HOMOPHILIC_CELL_ADHESION	16	-0.31593907	-0.94172186	0.5464363	0.866218	1.0	8048	tags=44%, list=24%, signal=57%
REGULATION_OF_GTPASE_ACTIVITY	15	-0.32503742	-0.93812484	0.53100777	0.86855465	1.0	5382	tags=33%, list=16%, signal=40%
PROTEIN_PROCESSING	48	-0.23384196	-0.9334142	0.594533	0.87387645	1.0	6617	tags=27%, list=19%, signal=34%
POSITIVE_REGULATION_OF_CYTOKINE_PRODUCTION	15	-0.31911495	-0.92991304	0.5442765	0.87605816	1.0	731	tags=13%, list=2%, signal=14%
DETECTION_OF_STIMULUS	47	-0.2362863	-0.92941016	0.59610707	0.86888754	1.0	8048	tags=28%, list=24%, signal=36%
ECTODERM_DEVELOPMENT	77	-0.21011066	-0.91991824	0.64116096	0.8876717	1.0	2662	tags=14%, list=8%, signal=15%
POSITIVE_REGULATION_OF_LYMPHOCYTE_ACTIVATION	23	-0.27276656	-0.91576624	0.57327586	0.89103574	1.0	831	tags=9%, list=2%, signal=9%
T_CELL_PROLIFERATION	19	-0.28871763	-0.91299754	0.56827307	0.89053637	1.0	10312	tags=32%, list=30%, signal=45%
POSITIVE_REGULATION_OF_CELL_DIFFERENTIATION	24	-0.27361134	-0.9095899	0.6049896	0.8917752	1.0	9894	tags=42%, list=29%, signal=59%
POSITIVE_REGULATION_OF_IMMUNE_SYSTEM_PROCESS	48	-0.22574812	-0.90875584	0.60491073	0.8857636	1.0	4869	tags=19%, list=14%, signal=22%
HUMORAL_IMMUNE_RESPONSE	30	-0.25172177	-0.89238036	0.620202	0.9229559	1.0	4784	tags=20%, list=14%, signal=23%
DI__TRI_VALENT_INORGANIC_CATION_TRANSPORT	31	-0.24432313	-0.8882352	0.65562916	0.925639	1.0	5927	tags=19%, list=17%, signal=23%
GENERATION_OF_A_SIGNAL_INVOLVED_IN_CELL_CELL_SIGNALING	28	-0.26052606	-0.8870953	0.6331096	0.920181	1.0	7853	tags=29%, list=23%, signal=37%
POSITIVE_REGULATION_OF_SECRETION	19	-0.27458823	-0.88116056	0.6184486	0.92680913	1.0	9275	tags=37%, list=27%, signal=51%
IMMUNE_SYSTEM_DEVELOPMENT	77	-0.19704996	-0.86462784	0.7297297	0.9604189	1.0	6989	tags=25%, list=20%, signal=31%
REGULATION_OF_T_CELL_ACTIVATION	28	-0.24098188	-0.86012185	0.67634857	0.9623425	1.0	5881	tags=18%, list=17%, signal=22%
REGULATION_OF_CELL_DIFFERENTIATION	57	-0.20934117	-0.85659546	0.713964	0.96199805	1.0	8851	tags=33%, list=26%, signal=45%
REGULATION_OF_T_CELL_PROLIFERATION	16	-0.2895735	-0.8494137	0.6768916	0.9705485	1.0	5468	tags=19%, list=16%, signal=22%
EXTRACELLULAR_STRUCTURE_ORGANIZATION_AND_BIOGENESIS	30	-0.2415674	-0.84106404	0.74215245	0.98052406	1.0	4397	tags=17%, list=13%, signal=19%
REGULATION_OF_IMMUNE_SYSTEM_PROCESS	62	-0.19847488	-0.8386272	0.77874184	0.9773323	1.0	6540	tags=23%, list=19%, signal=28%
G_PROTEIN_SIGNALING_COUPLED_TO_CAMP_NUCLEOTIDE_SECOND_MESSENGER	60	-0.19959386	-0.8376784	0.7861915	0.97125167	1.0	11970	tags=43%, list=35%, signal=67%
REGULATION_OF_SECRETION	39	-0.22146425	-0.83625436	0.7360179	0.96613646	1.0	8048	tags=28%, list=24%, signal=37%
CELL_PROJECTION_BIOGENESIS	25	-0.24699335	-0.83064926	0.704955	0.9695193	1.0	5382	tags=24%, list=16%, signal=28%
HORMONE_SECRETION	17	-0.26766625	-0.8209238	0.70425534	0.9802817	1.0	7853	tags=29%, list=23%, signal=38%
REGULATION_OF_ANGIOGENESIS	24	-0.24472745	-0.8148035	0.7302905	0.9836956	1.0	8356	tags=38%, list=25%, signal=50%
REGULATION_OF_PROTEIN_SECRETION	21	-0.25463936	-0.8127169	0.73913044	0.97950673	1.0	9275	tags=33%, list=27%, signal=46%
LEUKOCYTE_ACTIVATION	66	-0.1871879	-0.8047377	0.83658534	0.9858801	1.0	10312	tags=32%, list=30%, signal=46%
REGULATION_OF_IMMUNE_RESPONSE	31	-0.22486158	-0.80410403	0.78993434	0.97906095	1.0	9627	tags=39%, list=28%, signal=54%
CELL_ACTIVATION	74	-0.18248785	-0.7982479	0.8853211	0.98145247	1.0	10312	tags=31%, list=30%, signal=44%
POSITIVE_REGULATION_OF_CYTOKINE_BIOSYNTHETIC_PROCESS	25	-0.23640233	-0.79441303	0.7743363	0.9800707	1.0	14732	tags=56%, list=43%, signal=99%
REGULATION_OF_ANATOMICAL_STRUCTURE_MORPHOGENESIS	25	-0.23589933	-0.78759146	0.7703549	0.9833786	1.0	2159	tags=16%, list=6%, signal=17%
CYTOKINE_METABOLIC_PROCESS	42	-0.2006756	-0.7831522	0.82978725	0.9824559	1.0	14917	tags=55%, list=44%, signal=97%
CYTOKINE_BIOSYNTHETIC_PROCESS	41	-0.20472215	-0.77335846	0.83480173	0.989053	1.0	14917	tags=56%, list=44%, signal=100%
ANGIOGENESIS	45	-0.19893397	-0.7728538	0.86092716	0.98208743	1.0	6052	tags=24%, list=18%, signal=30%
LIPID_TRANSPORT	28	-0.21913798	-0.7656311	0.8268398	0.98440236	1.0	1193	tags=11%, list=3%, signal=11%
B_CELL_ACTIVATION	19	-0.24451102	-0.7653883	0.8121212	0.9772817	1.0	3898	tags=16%, list=11%, signal=18%
ANION_TRANSPORT	30	-0.21901277	-0.7629233	0.84175825	0.9730303	1.0	6456	tags=27%, list=19%, signal=33%
LIPID_HOMEOSTASIS	16	-0.25539178	-0.76115173	0.79268295	0.968173	1.0	3795	tags=19%, list=11%, signal=21%
CALCIUM_ION_TRANSPORT	26	-0.220309	-0.75945884	0.8370044	0.9630989	1.0	12198	tags=42%, list=36%, signal=66%
LYMPHOCYTE_ACTIVATION	58	-0.18470754	-0.75615513	0.9088889	0.96018463	1.0	10312	tags=31%, list=30%, signal=44%
ADENYLATE_CYCLASE_ACTIVATION	17	-0.2399026	-0.7453039	0.8131417	0.96568584	1.0	9894	tags=47%, list=29%, signal=66%
HOMEOSTASIS_OF_NUMBER_OF_CELLS	20	-0.23011331	-0.7415764	0.86595744	0.96283585	1.0	2943	tags=15%, list=9%, signal=16%
REGULATION_OF_LYMPHOCYTE_ACTIVATION	33	-0.20553154	-0.737141	0.8624454	0.9606568	1.0	5881	tags=18%, list=17%, signal=22%
LEUKOCYTE_DIFFERENTIATION	37	-0.19704117	-0.733105	0.8651163	0.9578989	1.0	5126	tags=16%, list=15%, signal=19%
ACTIN_POLYMERIZATION_AND_OR_DEPOLYMERIZATION	23	-0.2224512	-0.7254986	0.86612576	0.95849353	1.0	4471	tags=22%, list=13%, signal=25%
CAMP_MEDIATED_SIGNALING	61	-0.17223838	-0.7158117	0.9422633	0.96066225	1.0	11970	tags=43%, list=35%, signal=66%
REGULATION_OF_MAPKKK_CASCADE	20	-0.22417006	-0.7135133	0.8729508	0.9560046	1.0	3351	tags=15%, list=10%, signal=17%
REGULATION_OF_DEFENSE_RESPONSE	18	-0.22469608	-0.69183564	0.87148595	0.96659124	1.0	9275	tags=39%, list=27%, signal=53%
PROTEIN_SECRETION	31	-0.1899146	-0.6858263	0.92699116	0.96416956	1.0	6617	tags=23%, list=19%, signal=28%
REGULATION_OF_NEUROTRANSMITTER_LEVELS	23	-0.20496868	-0.6802945	0.8977505	0.96123856	1.0	8860	tags=30%, list=26%, signal=41%
DETECTION_OF_EXTERNAL_STIMULUS	23	-0.20743299	-0.67793846	0.91563785	0.9561488	1.0	14446	tags=52%, list=42%, signal=90%
CYTOKINE_PRODUCTION	71	-0.15198615	-0.65047276	0.9953596	0.9652448	1.0	10504	tags=30%, list=31%, signal=43%
ENERGY_RESERVE_METABOLIC_PROCESS	15	-0.18261942	-0.5384168	0.97885835	0.99185365	1.0	7853	tags=27%, list=23%, signal=35%

## Sheet: legend
Dataset EV2:
GSEA analysis of biological process enriched in the MYC low subgroup
