# Supplementary material for: Gene expression profiling of patient‐derived pancreatic cancer xenografts predicts sensitivity to the BET bromodomain inhibitor JQ1: implications for individualized medicine efforts
Source: EMBO Mol Med. 2017 Mar 8;9(4):482–97. doi: 10.15252/emmm.201606975 (PMC5376755; doi:10.15252/emmm.201606975)
Supplement: Supplementary file 4 — Dataset EV3 [file EMMM-9-482-s004.xlsx]

## Sheet: gsea_report_for_MYC_high_147923
NAME	SIZE	ES	NES	NOM p-val	FDR q-val	FWER p-val	RANK AT MAX	LEADING EDGE
KEGG_CELL_CYCLE	124	0.768531	2.094588	0.0	0.0152811725	0.011	4465	tags=67%, list=13%, signal=77%
KEGG_OOCYTE_MEIOSIS	110	0.62297475	2.0801623	0.0	0.010675845	0.013	4890	tags=50%, list=14%, signal=58%
PID_AURORA_A_PATHWAY	30	0.7911364	2.073093	0.0	0.0082933465	0.016	3470	tags=60%, list=10%, signal=67%
REACTOME_CELL_CYCLE	375	0.7683873	2.0492122	0.0	0.0094518205	0.023	5350	tags=73%, list=16%, signal=85%
REACTOME_ANTIGEN_PROCESSING_CROSS_PRESENTATION	62	0.70843595	2.0227306	0.0	0.013378752	0.036	5618	tags=66%, list=16%, signal=79%
PID_AURORA_B_PATHWAY	38	0.86376876	2.0207622	0.0	0.011542819	0.037	2666	tags=76%, list=8%, signal=83%
REACTOME_MEIOSIS	85	0.72079873	2.0203223	0.0	0.009893845	0.037	5974	tags=66%, list=18%, signal=80%
REACTOME_CELL_CYCLE_MITOTIC	301	0.78081083	2.0142086	0.0	0.009467491	0.039	3920	tags=68%, list=11%, signal=76%
REACTOME_DNA_REPAIR	100	0.7818242	2.0116153	0.0	0.00853329	0.04	3935	tags=67%, list=12%, signal=76%
REACTOME_REGULATION_OF_MRNA_STABILITY_BY_PROTEINS_THAT_BIND_AU_RICH_ELEMENTS	77	0.7669314	2.010145	0.0	0.007679961	0.04	5320	tags=74%, list=16%, signal=88%
REACTOME_HIV_INFECTION	182	0.7052131	1.9993362	0.0	0.009122436	0.049	6249	tags=70%, list=18%, signal=86%
KEGG_PROGESTERONE_MEDIATED_OOCYTE_MATURATION	84	0.5895543	1.9988891	0.0	0.008573459	0.051	5791	tags=46%, list=17%, signal=56%
KEGG_HOMOLOGOUS_RECOMBINATION	27	0.81038314	1.9938805	0.0	0.008888908	0.056	3859	tags=70%, list=11%, signal=79%
REACTOME_CROSS_PRESENTATION_OF_SOLUBLE_EXOGENOUS_ANTIGENS_ENDOSOMES	44	0.79953563	1.9938486	0.0	0.008253986	0.056	5320	tags=80%, list=16%, signal=94%
REACTOME_HOST_INTERACTIONS_OF_HIV_FACTORS	116	0.71708184	1.9856105	0.0	0.008716721	0.063	5355	tags=72%, list=16%, signal=85%
REACTOME_CYCLIN_E_ASSOCIATED_EVENTS_DURING_G1_S_TRANSITION_	60	0.80501497	1.985444	0.0	0.008171925	0.063	5320	tags=87%, list=16%, signal=103%
BIOCARTA_CARM_ER_PATHWAY	34	0.66361386	1.9810379	0.0	0.008799096	0.067	7180	tags=59%, list=21%, signal=74%
REACTOME_METABOLISM_OF_AMINO_ACIDS_AND_DERIVATIVES	189	0.5540677	1.9776068	0.0	0.008664836	0.071	6502	tags=48%, list=19%, signal=59%
PID_MYC_ACTIV_PATHWAY	74	0.7282888	1.9764662	0.0	0.008314987	0.072	6049	tags=68%, list=18%, signal=82%
REACTOME_DNA_REPLICATION	183	0.8138678	1.9715188	0.0	0.008139231	0.076	3920	tags=77%, list=11%, signal=87%
REACTOME_CELL_CYCLE_CHECKPOINTS	109	0.8130207	1.9709275	0.0	0.0077516483	0.076	3935	tags=79%, list=12%, signal=89%
REACTOME_ER_PHAGOSOME_PATHWAY	49	0.80235547	1.9702697	0.0	0.0074887546	0.077	5320	tags=80%, list=16%, signal=94%
REACTOME_CHROMOSOME_MAINTENANCE	101	0.7835345	1.9681935	0.0	0.007250004	0.078	4010	tags=68%, list=12%, signal=77%
PID_FOXM1_PATHWAY	40	0.7695304	1.9663237	0.0	0.00726271	0.082	3614	tags=63%, list=11%, signal=70%
REACTOME_ANTIGEN_PROCESSING_UBIQUITINATION_PROTEASOME_DEGRADATION	194	0.6410501	1.9651798	0.0	0.007056377	0.084	6356	tags=60%, list=19%, signal=73%
REACTOME_MITOTIC_G2_G2_M_PHASES	77	0.7493398	1.9606768	0.0	0.0071778614	0.089	5316	tags=68%, list=16%, signal=80%
REACTOME_TRANSCRIPTION_COUPLED_NER_TC_NER	40	0.8399449	1.9590911	0.0	0.0072419243	0.092	3723	tags=80%, list=11%, signal=90%
REACTOME_NUCLEOTIDE_EXCISION_REPAIR	45	0.82414633	1.959023	0.0	0.0070901588	0.093	3723	tags=76%, list=11%, signal=85%
REACTOME_REGULATION_OF_APOPTOSIS	54	0.75329953	1.9551423	0.0	0.0071412968	0.096	5320	tags=72%, list=16%, signal=85%
REACTOME_REGULATION_OF_MITOTIC_CELL_CYCLE	75	0.823272	1.952883	0.0	0.007266594	0.099	5320	tags=87%, list=16%, signal=102%
BIOCARTA_G2_PATHWAY	24	0.7760029	1.9522383	0.0	0.0072204303	0.101	3935	tags=67%, list=12%, signal=75%
REACTOME_MITOTIC_M_M_G1_PHASES	163	0.8162483	1.9520136	0.0	0.006994792	0.101	3920	tags=78%, list=11%, signal=88%
REACTOME_SCFSKP2_MEDIATED_DEGRADATION_OF_P27_P21	51	0.8117523	1.9506603	0.0	0.006782829	0.101	5320	tags=88%, list=16%, signal=104%
REACTOME_LOSS_OF_NLP_FROM_MITOTIC_CENTROSOMES	55	0.7227832	1.9482741	0.0	0.006934133	0.107	7285	tags=75%, list=21%, signal=95%
PID_P73PATHWAY	78	0.56716937	1.9467431	0.0	0.006834655	0.108	6524	tags=51%, list=19%, signal=63%
REACTOME_S_PHASE	104	0.82607985	1.9433002	0.0	0.007260203	0.113	3889	tags=82%, list=11%, signal=92%
REACTOME_MITOTIC_G1_G1_S_PHASES	127	0.7841763	1.9412134	0.0	0.007440333	0.115	5320	tags=79%, list=16%, signal=93%
REACTOME_APC_C_CDH1_MEDIATED_DEGRADATION_OF_CDC20_AND_OTHER_APC_C_CDH1_TARGETED_PROTEINS_IN_LATE_MITOSIS_EARLY_G1	62	0.8191626	1.9407055	0.0	0.007362257	0.116	3820	tags=77%, list=11%, signal=87%
REACTOME_P53_DEPENDENT_G1_DNA_DAMAGE_RESPONSE	51	0.7818284	1.9400572	0.0	0.0071734814	0.116	5320	tags=82%, list=16%, signal=97%
REACTOME_APC_C_CDC20_MEDIATED_DEGRADATION_OF_MITOTIC_PROTEINS	63	0.82100314	1.9393264	0.0	0.0069941445	0.116	3820	tags=78%, list=11%, signal=87%
REACTOME_G1_S_TRANSITION	103	0.8138809	1.936404	0.0	0.0071959277	0.12	3889	tags=80%, list=11%, signal=90%
REACTOME_REGULATION_OF_ORNITHINE_DECARBOXYLASE_ODC	46	0.8110965	1.9363077	0.0	0.0070245955	0.12	5320	tags=83%, list=16%, signal=98%
REACTOME_SYNTHESIS_OF_DNA	88	0.82856375	1.9348768	0.0	0.007040025	0.124	3889	tags=82%, list=11%, signal=92%
REACTOME_ORC1_REMOVAL_FROM_CHROMATIN	63	0.8098257	1.9340423	0.0	0.0070520127	0.127	5320	tags=87%, list=16%, signal=103%
REACTOME_RECRUITMENT_OF_MITOTIC_CENTROSOME_PROTEINS_AND_COMPLEXES	62	0.7242057	1.9337837	0.0	0.0069473074	0.128	7285	tags=74%, list=21%, signal=94%
REACTOME_TRANSCRIPTION	168	0.708782	1.9331355	0.0	0.006828624	0.129	6566	tags=69%, list=19%, signal=85%
PID_E2F_PATHWAY	73	0.6637672	1.9330046	0.0	0.0066833342	0.129	5178	tags=58%, list=15%, signal=68%
PID_PLK1_PATHWAY	46	0.7986074	1.9329213	0.0	0.0065686493	0.129	1080	tags=57%, list=3%, signal=58%
KEGG_PYRIMIDINE_METABOLISM	90	0.6609112	1.9301052	0.0	0.006865436	0.136	3774	tags=49%, list=11%, signal=55%
PID_HDAC_CLASSII_PATHWAY	34	0.6492598	1.9296651	0.0	0.0068136514	0.138	6543	tags=56%, list=19%, signal=69%
REACTOME_MEIOTIC_SYNAPSIS	54	0.69643503	1.9280409	0.0	0.006814701	0.139	5629	tags=61%, list=17%, signal=73%
REACTOME_HIV_LIFE_CYCLE	106	0.72920746	1.928019	0.0	0.006683649	0.139	6249	tags=71%, list=18%, signal=86%
REACTOME_AUTODEGRADATION_OF_CDH1_BY_CDH1_APC_C	54	0.81597084	1.9265217	0.0	0.0066178865	0.141	5320	tags=85%, list=16%, signal=101%
REACTOME_RNA_POL_I_RNA_POL_III_AND_MITOCHONDRIAL_TRANSCRIPTION	89	0.7186221	1.9257927	0.002105263	0.0066092354	0.143	6717	tags=71%, list=20%, signal=88%
KEGG_NUCLEOTIDE_EXCISION_REPAIR	41	0.79719293	1.9244149	0.0020703934	0.006655097	0.146	4486	tags=76%, list=13%, signal=87%
REACTOME_ASSEMBLY_OF_THE_PRE_REPLICATIVE_COMPLEX	61	0.82513165	1.9238564	0.0	0.0065778755	0.147	5320	tags=90%, list=16%, signal=107%
REACTOME_METABOLISM_OF_RNA	234	0.7304506	1.9229004	0.0	0.0064624744	0.147	6816	tags=78%, list=20%, signal=97%
REACTOME_AUTODEGRADATION_OF_THE_E3_UBIQUITIN_LIGASE_COP1	45	0.79810286	1.9225292	0.0	0.0063993908	0.147	5320	tags=84%, list=16%, signal=100%
REACTOME_MITOTIC_PROMETAPHASE	83	0.8088424	1.922521	0.0	0.0062909266	0.147	2665	tags=69%, list=8%, signal=74%
REACTOME_CDT1_ASSOCIATION_WITH_THE_CDC6_ORC_ORIGIN_COMPLEX	52	0.82852787	1.9224987	0.0	0.006186078	0.147	5320	tags=90%, list=16%, signal=107%
REACTOME_CDK_MEDIATED_PHOSPHORYLATION_AND_REMOVAL_OF_CDC6	44	0.8241755	1.9216582	0.0	0.006123737	0.147	5320	tags=89%, list=16%, signal=105%
REACTOME_CLASS_I_MHC_MEDIATED_ANTIGEN_PROCESSING_PRESENTATION	223	0.6047079	1.921578	0.0	0.0060249665	0.147	6900	tags=58%, list=20%, signal=72%
REACTOME_SCF_BETA_TRCP_MEDIATED_DEGRADATION_OF_EMI1	47	0.8262279	1.9211425	0.0	0.0059446865	0.147	5320	tags=89%, list=16%, signal=106%
REACTOME_DESTABILIZATION_OF_MRNA_BY_AUF1_HNRNP_D0	47	0.80264074	1.9201622	0.0	0.0059171254	0.148	5320	tags=83%, list=16%, signal=98%
REACTOME_GLOBAL_GENOMIC_NER_GG_NER	29	0.8487695	1.9162651	0.0	0.0062604104	0.155	3275	tags=79%, list=10%, signal=88%
REACTOME_METABOLISM_OF_MRNA	191	0.7247993	1.9152452	0.0	0.0063049016	0.157	7312	tags=81%, list=21%, signal=102%
REACTOME_P53_INDEPENDENT_G1_S_DNA_DAMAGE_CHECKPOINT	46	0.82541454	1.9119353	0.0	0.0065183137	0.164	5320	tags=89%, list=16%, signal=105%
REACTOME_APC_CDC20_MEDIATED_DEGRADATION_OF_NEK2A	21	0.87656474	1.9117275	0.0	0.0064546443	0.165	2904	tags=81%, list=9%, signal=88%
REACTOME_VIF_MEDIATED_DEGRADATION_OF_APOBEC3G	47	0.80467725	1.9100118	0.0	0.0064872513	0.168	5320	tags=85%, list=16%, signal=101%
REACTOME_SIGNALING_BY_WNT	60	0.7603795	1.9073778	0.0	0.0066914367	0.17	5320	tags=77%, list=16%, signal=91%
REACTOME_MEIOTIC_RECOMBINATION	57	0.7496658	1.9072855	0.0	0.006597191	0.17	5974	tags=72%, list=18%, signal=87%
KEGG_PROTEASOME	42	0.78366935	1.9034853	0.0	0.0069932714	0.179	5277	tags=79%, list=15%, signal=93%
REACTOME_GLUCONEOGENESIS	31	0.6493348	1.9010615	0.0	0.0070992755	0.184	4563	tags=61%, list=13%, signal=71%
REACTOME_M_G1_TRANSITION	76	0.8314555	1.9005375	0.0	0.007130955	0.187	3920	tags=83%, list=11%, signal=93%
BIOCARTA_AKAPCENTROSOME_PATHWAY	15	0.71868604	1.8955954	0.0	0.007599042	0.198	6686	tags=73%, list=20%, signal=91%
REACTOME_MRNA_SPLICING_MINOR_PATHWAY	41	0.76548815	1.8950922	0.0	0.0075472556	0.2	5612	tags=76%, list=16%, signal=90%
REACTOME_LATE_PHASE_OF_HIV_LIFE_CYCLE	93	0.73713356	1.8947275	0.0	0.0074789403	0.201	6249	tags=72%, list=18%, signal=88%
KEGG_SPLICEOSOME	117	0.7317711	1.8933867	0.0	0.007577937	0.204	5612	tags=69%, list=16%, signal=83%
ST_FAS_SIGNALING_PATHWAY	62	0.55819494	1.8933614	0.0	0.007482014	0.204	5603	tags=44%, list=16%, signal=52%
REACTOME_ACTIVATION_OF_NF_KAPPAB_IN_B_CELLS	60	0.7280933	1.8927423	0.0	0.007471751	0.205	5320	tags=72%, list=16%, signal=85%
KEGG_RNA_DEGRADATION	55	0.75036854	1.8845595	0.0	0.008184192	0.224	5056	tags=71%, list=15%, signal=83%
REACTOME_DOWNSTREAM_SIGNALING_EVENTS_OF_B_CELL_RECEPTOR_BCR	91	0.64802605	1.8835465	0.0022371365	0.008217637	0.228	5822	tags=62%, list=17%, signal=74%
REACTOME_INHIBITION_OF_THE_PROTEOLYTIC_ACTIVITY_OF_APC_C_REQUIRED_FOR_THE_ONSET_OF_ANAPHASE_BY_MITOTIC_SPINDLE_CHECKPOINT_COMPONENTS	18	0.8714782	1.8814375	0.0	0.008497096	0.236	2858	tags=78%, list=8%, signal=85%
PID_BARD1_PATHWAY	29	0.8082355	1.8813963	0.0	0.008395939	0.236	4927	tags=76%, list=14%, signal=89%
REACTOME_APC_C_CDC20_MEDIATED_DEGRADATION_OF_CYCLIN_B	19	0.87487555	1.879934	0.0	0.008378072	0.237	2904	tags=79%, list=9%, signal=86%
REACTOME_TELOMERE_MAINTENANCE	58	0.7924486	1.8791373	0.0	0.00839614	0.24	4010	tags=71%, list=12%, signal=80%
REACTOME_APOPTOSIS	140	0.5885908	1.8776412	0.0022522523	0.008425311	0.243	6079	tags=53%, list=18%, signal=64%
REACTOME_DOUBLE_STRAND_BREAK_REPAIR	21	0.8702361	1.876423	0.0	0.008553492	0.246	3614	tags=86%, list=11%, signal=96%
PID_P53_REGULATION_PATHWAY	56	0.6679928	1.8740536	0.0021321962	0.008736001	0.25	5121	tags=55%, list=15%, signal=65%
REACTOME_RNA_POL_II_TRANSCRIPTION	92	0.71437424	1.8717396	0.0	0.008873698	0.256	5478	tags=66%, list=16%, signal=79%
REACTOME_RNA_POL_I_TRANSCRIPTION	56	0.73342806	1.8689626	0.0021097045	0.009100648	0.263	6939	tags=73%, list=20%, signal=92%
REACTOME_MRNA_PROCESSING	147	0.7266469	1.8683121	0.0	0.0091000805	0.265	6249	tags=75%, list=18%, signal=91%
PID_FOXO_PATHWAY	49	0.6149871	1.8649688	0.0	0.009411733	0.27	3682	tags=43%, list=11%, signal=48%
KEGG_PURINE_METABOLISM	151	0.5105532	1.8639579	0.0	0.00942563	0.273	4219	tags=35%, list=12%, signal=40%
REACTOME_MITOCHONDRIAL_PROTEIN_IMPORT	47	0.78348047	1.8608277	0.0	0.00963982	0.281	4324	tags=81%, list=13%, signal=92%
REACTOME_PHOSPHORYLATION_OF_THE_APC_C	17	0.8723355	1.8587382	0.0	0.009814837	0.286	2858	tags=76%, list=8%, signal=83%
REACTOME_MRNA_SPLICING	102	0.72411156	1.8513898	0.0	0.010649114	0.302	5612	tags=71%, list=16%, signal=84%
BIOCARTA_G1_PATHWAY	28	0.6907026	1.8483857	0.0023148148	0.010976976	0.315	6079	tags=61%, list=18%, signal=74%
PID_TELOMERASE_PATHWAY	68	0.6244935	1.8481842	0.0	0.010866096	0.315	5828	tags=56%, list=17%, signal=67%
PID_ATR_PATHWAY	39	0.80891633	1.8468022	0.0	0.011031007	0.319	2798	tags=69%, list=8%, signal=75%
REACTOME_METABOLISM_OF_CARBOHYDRATES	229	0.47143957	1.842615	0.0	0.011551185	0.332	6574	tags=44%, list=19%, signal=54%
REACTOME_PROCESSING_OF_CAPPED_INTRON_CONTAINING_PRE_MRNA	130	0.7315548	1.841178	0.0	0.0116792945	0.338	6249	tags=75%, list=18%, signal=91%
PID_FANCONI_PATHWAY	46	0.7843152	1.8398532	0.0020876827	0.011860206	0.342	5624	tags=78%, list=16%, signal=94%
BIOCARTA_PROTEASOME_PATHWAY	28	0.83044153	1.839721	0.0021551724	0.011755649	0.342	5277	tags=89%, list=15%, signal=106%
REACTOME_EXTENSION_OF_TELOMERES	27	0.8805662	1.8393655	0.0	0.011676557	0.342	2503	tags=81%, list=7%, signal=88%
KEGG_UBIQUITIN_MEDIATED_PROTEOLYSIS	133	0.60641927	1.8392903	0.0	0.011581447	0.342	6182	tags=54%, list=18%, signal=66%
REACTOME_G2_M_CHECKPOINTS	41	0.86982065	1.8379608	0.0	0.01173791	0.348	3935	tags=95%, list=12%, signal=107%
REACTOME_G0_AND_EARLY_G1	23	0.7845667	1.8375013	0.004210526	0.011687108	0.35	6321	tags=78%, list=19%, signal=96%
BIOCARTA_VEGF_PATHWAY	29	0.66515845	1.8374058	0.0	0.011636519	0.35	3677	tags=55%, list=11%, signal=62%
KEGG_RNA_POLYMERASE	27	0.7789462	1.8366501	0.0	0.011758762	0.353	3723	tags=67%, list=11%, signal=75%
REACTOME_GLUCOSE_METABOLISM	63	0.5839662	1.8354081	0.0023364485	0.0117935	0.355	4685	tags=52%, list=14%, signal=61%
REACTOME_TCA_CYCLE_AND_RESPIRATORY_ELECTRON_TRANSPORT	116	0.67306936	1.8337607	0.0041753654	0.011904892	0.358	6339	tags=66%, list=19%, signal=80%
PID_LKB1_PATHWAY	47	0.5928378	1.8321652	0.0	0.012117732	0.365	7844	tags=53%, list=23%, signal=69%
PID_ATM_PATHWAY	33	0.772206	1.8303871	0.0022371365	0.012255978	0.369	5624	tags=76%, list=16%, signal=91%
PID_RETINOIC_ACID_PATHWAY	29	0.64244443	1.8300772	0.0	0.012189012	0.37	3535	tags=31%, list=10%, signal=35%
REACTOME_FORMATION_OF_RNA_POL_II_ELONGATION_COMPLEX_	36	0.75924516	1.8295975	0.0	0.012111012	0.37	6242	tags=78%, list=18%, signal=95%
REACTOME_PROTEIN_FOLDING	49	0.694387	1.8288919	0.0	0.012204086	0.373	7308	tags=69%, list=21%, signal=88%
KEGG_ONE_CARBON_POOL_BY_FOLATE	16	0.76386595	1.8268934	0.0	0.012356447	0.38	3119	tags=63%, list=9%, signal=69%
KEGG_MISMATCH_REPAIR	23	0.8465642	1.8242264	0.0	0.012587938	0.385	3275	tags=78%, list=10%, signal=87%
KEGG_HUNTINGTONS_DISEASE	169	0.55464864	1.8229649	0.0	0.012787737	0.391	7941	tags=59%, list=23%, signal=76%
REACTOME_TRANSLATION	131	0.7167981	1.8222668	0.0061728396	0.012800121	0.393	7312	tags=82%, list=21%, signal=104%
REACTOME_RNA_POL_II_PRE_TRANSCRIPTION_EVENTS	52	0.7166388	1.8218225	0.0	0.012733375	0.394	6242	tags=69%, list=18%, signal=85%
REACTOME_DESTABILIZATION_OF_MRNA_BY_KSRP	17	0.7893982	1.8216357	0.0021008404	0.012638387	0.394	4908	tags=71%, list=14%, signal=82%
REACTOME_BASE_EXCISION_REPAIR	19	0.73216045	1.819277	0.002	0.0130001055	0.403	5484	tags=58%, list=16%, signal=69%
REACTOME_SIGNALING_BY_THE_B_CELL_RECEPTOR_BCR	120	0.5646529	1.8173488	0.006772009	0.013182733	0.406	5320	tags=50%, list=16%, signal=59%
REACTOME_ELONGATION_ARREST_AND_RECOVERY	27	0.7506006	1.8163484	0.0020618557	0.013217603	0.409	3723	tags=63%, list=11%, signal=71%
REACTOME_FORMATION_OF_TRANSCRIPTION_COUPLED_NER_TC_NER_REPAIR_COMPLEX	25	0.8174499	1.8137857	0.0	0.013504906	0.42	4428	tags=80%, list=13%, signal=92%
REACTOME_KINESINS	23	0.74445146	1.8120728	0.0	0.013785184	0.428	1386	tags=52%, list=4%, signal=54%
REACTOME_MRNA_CAPPING	26	0.75220186	1.8061663	0.0	0.014701513	0.441	5478	tags=73%, list=16%, signal=87%
REACTOME_NONSENSE_MEDIATED_DECAY_ENHANCED_BY_THE_EXON_JUNCTION_COMPLEX	94	0.7334785	1.8055606	0.0041067763	0.014683663	0.443	7312	tags=85%, list=21%, signal=108%
PID_RB_1PATHWAY	62	0.520127	1.8023713	0.0	0.015043776	0.448	6178	tags=45%, list=18%, signal=55%
REACTOME_EGFR_DOWNREGULATION	24	0.68671995	1.8023323	0.002118644	0.014938405	0.448	5805	tags=63%, list=17%, signal=75%
REACTOME_MICRORNA_MIRNA_BIOGENESIS	18	0.7655789	1.8001242	0.0	0.0152251525	0.455	3723	tags=61%, list=11%, signal=69%
REACTOME_ACTIVATION_OF_ATR_IN_RESPONSE_TO_REPLICATION_STRESS	35	0.86658365	1.7994487	0.0	0.015212044	0.455	3935	tags=94%, list=12%, signal=106%
KEGG_DNA_REPLICATION	36	0.84602684	1.7986008	0.0	0.01529998	0.457	3275	tags=81%, list=10%, signal=89%
REACTOME_DEPOSITION_OF_NEW_CENPA_CONTAINING_NUCLEOSOMES_AT_THE_CENTROMERE	45	0.80398643	1.797544	0.0	0.015381007	0.461	5350	tags=84%, list=16%, signal=100%
REACTOME_RESPIRATORY_ELECTRON_TRANSPORT_ATP_SYNTHESIS_BY_CHEMIOSMOTIC_COUPLING_AND_HEAT_PRODUCTION_BY_UNCOUPLING_PROTEINS_	80	0.6830808	1.7967306	0.024948025	0.015435978	0.463	6339	tags=65%, list=19%, signal=80%
REACTOME_FORMATION_OF_THE_HIV1_EARLY_ELONGATION_COMPLEX	26	0.7502282	1.796189	0.0	0.015509763	0.465	6242	tags=77%, list=18%, signal=94%
REACTOME_INFLUENZA_LIFE_CYCLE	121	0.74199086	1.7955027	0.004210526	0.015546003	0.466	6969	tags=83%, list=20%, signal=105%
REACTOME_ADAPTIVE_IMMUNE_SYSTEM	489	0.46458218	1.7955006	0.0	0.015434961	0.466	6416	tags=42%, list=19%, signal=51%
REACTOME_METABOLISM_OF_PROTEINS	403	0.55563545	1.7940085	0.004405286	0.015629452	0.473	7312	tags=61%, list=21%, signal=77%
REACTOME_METABOLISM_OF_NUCLEOTIDES	66	0.5804819	1.7935239	0.0067873304	0.015572914	0.473	6786	tags=58%, list=20%, signal=72%
REACTOME_REGULATORY_RNA_PATHWAYS	21	0.70656955	1.7901356	0.0020283975	0.016203444	0.491	3723	tags=52%, list=11%, signal=59%
REACTOME_PREFOLDIN_MEDIATED_TRANSFER_OF_SUBSTRATE_TO_CCT_TRIC	25	0.72329473	1.7895738	0.0	0.016225321	0.492	7065	tags=72%, list=21%, signal=91%
REACTOME_TGF_BETA_RECEPTOR_SIGNALING_ACTIVATES_SMADS	23	0.71530575	1.7857288	0.0043668123	0.016728546	0.498	6686	tags=65%, list=20%, signal=81%
REACTOME_CONVERSION_FROM_APC_C_CDC20_TO_APC_C_CDH1_IN_LATE_ANAPHASE	16	0.82097644	1.7843832	0.0021231424	0.016949505	0.505	2858	tags=69%, list=8%, signal=75%
REACTOME_JNK_C_JUN_KINASES_PHOSPHORYLATION_AND_ACTIVATION_MEDIATED_BY_ACTIVATED_HUMAN_TAK1	16	0.68713164	1.7814534	0.0021978023	0.017376795	0.517	7731	tags=69%, list=23%, signal=89%
REACTOME_LAGGING_STRAND_SYNTHESIS	19	0.89193904	1.7803211	0.0	0.017453015	0.518	3275	tags=89%, list=10%, signal=99%
REACTOME_DEADENYLATION_DEPENDENT_MRNA_DECAY	41	0.7398226	1.778565	0.0042462847	0.01769464	0.523	6805	tags=80%, list=20%, signal=100%
REACTOME_RESPIRATORY_ELECTRON_TRANSPORT	65	0.6811939	1.7776335	0.020618556	0.017844025	0.526	6339	tags=66%, list=19%, signal=81%
REACTOME_HOMOLOGOUS_RECOMBINATION_REPAIR_OF_REPLICATION_INDEPENDENT_DOUBLE_STRAND_BREAKS	15	0.8812472	1.7773175	0.0	0.017769579	0.527	3614	tags=93%, list=11%, signal=104%
REACTOME_E2F_MEDIATED_REGULATION_OF_DNA_REPLICATION	32	0.8071336	1.7754235	0.0	0.018122248	0.535	1121	tags=63%, list=3%, signal=65%
REACTOME_RNA_POL_III_TRANSCRIPTION_INITIATION_FROM_TYPE_2_PROMOTER	23	0.7351418	1.7753532	0.0021141649	0.018027486	0.535	4128	tags=65%, list=12%, signal=74%
REACTOME_FORMATION_OF_INCISION_COMPLEX_IN_GG_NER	17	0.83306396	1.7737937	0.0	0.018277697	0.541	2634	tags=76%, list=8%, signal=83%
REACTOME_PROCESSIVE_SYNTHESIS_ON_THE_LAGGING_STRAND	15	0.8865613	1.7729981	0.00203666	0.018430134	0.545	3275	tags=87%, list=10%, signal=96%
REACTOME_3_UTR_MEDIATED_TRANSLATIONAL_REGULATION	91	0.7561596	1.7704793	0.0124223605	0.018820329	0.554	7312	tags=90%, list=21%, signal=114%
REACTOME_RNA_POL_I_PROMOTER_OPENING	35	0.7365753	1.7702477	0.008695652	0.018735921	0.554	6939	tags=74%, list=20%, signal=93%
BIOCARTA_P53HYPOXIA_PATHWAY	21	0.5957761	1.7688942	0.004608295	0.018917145	0.558	5292	tags=43%, list=16%, signal=51%
REACTOME_DNA_STRAND_ELONGATION	30	0.886875	1.7677082	0.0	0.01898407	0.56	2503	tags=87%, list=7%, signal=93%
PID_MTOR_4PATHWAY	67	0.57502544	1.7675462	0.0022222223	0.018898275	0.561	6801	tags=52%, list=20%, signal=65%
REACTOME_PYRIMIDINE_METABOLISM	22	0.65929884	1.7661982	0.011037528	0.019032687	0.564	4310	tags=50%, list=13%, signal=57%
REACTOME_TAK1_ACTIVATES_NFKB_BY_PHOSPHORYLATION_AND_ACTIVATION_OF_IKKS_COMPLEX	22	0.65751255	1.7652521	0.0046620048	0.019086065	0.567	9050	tags=68%, list=27%, signal=93%
REACTOME_ACTIVATION_OF_THE_PRE_REPLICATIVE_COMPLEX	30	0.88475	1.760432	0.0020703934	0.020104593	0.579	3889	tags=97%, list=11%, signal=109%
REACTOME_RNA_POL_II_TRANSCRIPTION_PRE_INITIATION_AND_PROMOTER_OPENING	37	0.7137414	1.7600439	0.0	0.020027883	0.58	7447	tags=76%, list=22%, signal=97%
REACTOME_RESOLUTION_OF_AP_SITES_VIA_THE_MULTIPLE_NUCLEOTIDE_PATCH_REPLACEMENT_PATHWAY	17	0.71935624	1.7596059	0.010224949	0.019978609	0.581	5484	tags=53%, list=16%, signal=63%
KEGG_PARKINSONS_DISEASE	111	0.58348525	1.7568729	0.022222223	0.020434985	0.59	7977	tags=66%, list=23%, signal=86%
REACTOME_CYCLIN_A_B1_ASSOCIATED_EVENTS_DURING_G2_M_TRANSITION	15	0.90488017	1.7542487	0.0	0.020952584	0.595	3148	tags=93%, list=9%, signal=103%
REACTOME_POST_CHAPERONIN_TUBULIN_FOLDING_PATHWAY	17	0.7021024	1.7542304	0.006342495	0.020827865	0.595	7065	tags=65%, list=21%, signal=82%
BIOCARTA_ATRBRCA_PATHWAY	20	0.8084209	1.7538787	0.0021413276	0.020810312	0.599	5624	tags=85%, list=16%, signal=102%
REACTOME_DOWNREGULATION_OF_TGF_BETA_RECEPTOR_SIGNALING	21	0.72402126	1.7532719	0.0042918455	0.020862665	0.601	6686	tags=71%, list=20%, signal=89%
REACTOME_INFLUENZA_VIRAL_RNA_TRANSCRIPTION_AND_REPLICATION	89	0.7333364	1.7516186	0.008333334	0.021299178	0.608	7447	tags=87%, list=22%, signal=110%
PID_VEGFR1_PATHWAY	26	0.6004937	1.7503561	0.007246377	0.021446927	0.608	3677	tags=46%, list=11%, signal=52%
REACTOME_ASSOCIATION_OF_TRIC_CCT_WITH_TARGET_PROTEINS_DURING_BIOSYNTHESIS	26	0.72678816	1.7493958	0.006342495	0.021566207	0.611	4552	tags=62%, list=13%, signal=71%
BIOCARTA_CELLCYCLE_PATHWAY	23	0.66712046	1.7490834	0.004716981	0.021525357	0.611	4465	tags=52%, list=13%, signal=60%
REACTOME_G1_S_SPECIFIC_TRANSCRIPTION	17	0.8273735	1.7487466	0.0	0.02152349	0.614	4442	tags=82%, list=13%, signal=95%
REACTOME_PURINE_METABOLISM	32	0.6163453	1.746162	0.013071896	0.022102961	0.623	4219	tags=53%, list=12%, signal=61%
REACTOME_CLEAVAGE_OF_GROWING_TRANSCRIPT_IN_THE_TERMINATION_REGION_	40	0.7239469	1.7449278	0.016194332	0.022253383	0.628	8373	tags=88%, list=25%, signal=116%
BIOCARTA_IGF1MTOR_PATHWAY	20	0.6532675	1.7438955	0.00877193	0.022443675	0.632	6709	tags=65%, list=20%, signal=81%
REACTOME_INTERACTIONS_OF_VPR_WITH_HOST_CELLULAR_PROTEINS	31	0.76495075	1.743887	0.0021008404	0.02231829	0.632	5355	tags=74%, list=16%, signal=88%
PID_TGFBR_PATHWAY	53	0.583942	1.7420076	0.0071090045	0.022770176	0.636	8033	tags=53%, list=24%, signal=69%
REACTOME_SMAD2_SMAD3_SMAD4_HETEROTRIMER_REGULATES_TRANSCRIPTION	24	0.676047	1.7412505	0.0045871558	0.022753768	0.638	3407	tags=42%, list=10%, signal=46%
PID_ILK_PATHWAY	45	0.61058617	1.7398701	0.011013215	0.02298903	0.643	8050	tags=60%, list=24%, signal=78%
REACTOME_PACKAGING_OF_TELOMERE_ENDS	31	0.7371522	1.7391701	0.010869565	0.02298837	0.645	5629	tags=71%, list=17%, signal=85%
REACTOME_DESTABILIZATION_OF_MRNA_BY_BRF1	17	0.7548891	1.7387866	0.008048289	0.022961562	0.645	4890	tags=71%, list=14%, signal=82%
REACTOME_TRANSPORT_OF_MATURE_TRANSCRIPT_TO_CYTOPLASM	50	0.726871	1.7378658	0.010204081	0.023136234	0.649	6709	tags=76%, list=20%, signal=94%
KEGG_OXIDATIVE_PHOSPHORYLATION	114	0.5880864	1.7377149	0.022421524	0.023025103	0.649	6339	tags=55%, list=19%, signal=68%
REACTOME_METABOLISM_OF_POLYAMINES	15	0.7221335	1.7364359	0.009433962	0.023150131	0.65	5992	tags=60%, list=18%, signal=73%
REACTOME_ACTIVATION_OF_GENES_BY_ATF4	24	0.7061481	1.734493	0.0065502184	0.023467416	0.654	4908	tags=63%, list=14%, signal=73%
REACTOME_ANTIVIRAL_MECHANISM_BY_IFN_STIMULATED_GENES	63	0.6414661	1.7323291	0.008695652	0.023955422	0.658	7216	tags=63%, list=21%, signal=80%
REACTOME_G1_PHASE	34	0.6694849	1.7321081	0.011086474	0.023852926	0.658	7166	tags=74%, list=21%, signal=93%
KEGG_GLYOXYLATE_AND_DICARBOXYLATE_METABOLISM	16	0.73475665	1.7294178	0.0022988506	0.024456255	0.666	5046	tags=69%, list=15%, signal=81%
REACTOME_GLUCOSE_TRANSPORT	37	0.65182704	1.727702	0.006741573	0.024737986	0.668	5410	tags=57%, list=16%, signal=67%
REACTOME_RNA_POL_I_TRANSCRIPTION_INITIATION	20	0.76337457	1.7271231	0.0	0.02474785	0.669	4428	tags=60%, list=13%, signal=69%
REACTOME_TRNA_AMINOACYLATION	38	0.7690631	1.7262803	0.0	0.024910098	0.673	4468	tags=66%, list=13%, signal=76%
KEGG_BASAL_TRANSCRIPTION_FACTORS	31	0.6529258	1.7253091	0.004464286	0.025131091	0.677	7429	tags=65%, list=22%, signal=82%
REACTOME_RNA_POL_I_TRANSCRIPTION_TERMINATION	18	0.79335296	1.7226634	0.004347826	0.025657179	0.682	4428	tags=67%, list=13%, signal=77%
REACTOME_FORMATION_OF_TUBULIN_FOLDING_INTERMEDIATES_BY_CCT_TRIC	20	0.7229521	1.7225246	0.006342495	0.025566986	0.683	7065	tags=70%, list=21%, signal=88%
REACTOME_ACTIVATION_OF_THE_MRNA_UPON_BINDING_OF_THE_CAP_BINDING_COMPLEX_AND_EIFS_AND_SUBSEQUENT_BINDING_TO_43S	50	0.7567891	1.7225138	0.0084566595	0.02544291	0.683	6709	tags=86%, list=20%, signal=107%
REACTOME_SRP_DEPENDENT_COTRANSLATIONAL_PROTEIN_TARGETING_TO_MEMBRANE	96	0.6868012	1.717101	0.014492754	0.02687708	0.698	7288	tags=76%, list=21%, signal=96%
REACTOME_METABOLISM_OF_NON_CODING_RNA	46	0.74867964	1.715701	0.0062370063	0.027199583	0.701	6568	tags=78%, list=19%, signal=97%
BIOCARTA_EIF_PATHWAY	15	0.7561759	1.7154518	0.008247423	0.027113631	0.701	7193	tags=80%, list=21%, signal=101%
KEGG_PANCREATIC_CANCER	69	0.4983116	1.7152673	0.002624672	0.02705712	0.702	6645	tags=43%, list=19%, signal=54%
PID_NFAT_3PATHWAY	52	0.52496755	1.7149137	0.0043668123	0.027035525	0.705	5720	tags=42%, list=17%, signal=51%
KEGG_COLORECTAL_CANCER	62	0.49050862	1.7117689	0.0024271845	0.027761523	0.712	6058	tags=40%, list=18%, signal=49%
REACTOME_RNA_POL_III_TRANSCRIPTION_TERMINATION	19	0.7278421	1.7106416	0.0063157897	0.027943706	0.713	3748	tags=58%, list=11%, signal=65%
KEGG_CYSTEINE_AND_METHIONINE_METABOLISM	34	0.54307616	1.7100257	0.006818182	0.027977845	0.713	5134	tags=47%, list=15%, signal=55%
REACTOME_TRANSPORT_OF_MATURE_MRNA_DERIVED_FROM_AN_INTRONLESS_TRANSCRIPT	31	0.7511877	1.7095643	0.003976143	0.028013894	0.714	6709	tags=81%, list=20%, signal=100%
BIOCARTA_ATM_PATHWAY	20	0.69506335	1.7094954	0.0021321962	0.02791206	0.714	2583	tags=50%, list=8%, signal=54%
REACTOME_PEPTIDE_CHAIN_ELONGATION	73	0.7504744	1.7077527	0.010438413	0.028302783	0.716	7288	tags=89%, list=21%, signal=113%
KEGG_AMINOACYL_TRNA_BIOSYNTHESIS	38	0.7383194	1.7059721	0.006263048	0.028718138	0.722	4468	tags=63%, list=13%, signal=73%
REACTOME_FANCONI_ANEMIA_PATHWAY	21	0.76129895	1.7048212	0.0084566595	0.02898397	0.725	5600	tags=76%, list=16%, signal=91%
REACTOME_PERK_REGULATED_GENE_EXPRESSION	27	0.66922337	1.7041293	0.010964912	0.029139148	0.727	4908	tags=59%, list=14%, signal=69%
REACTOME_CYTOSOLIC_TRNA_AMINOACYLATION	22	0.83015263	1.7040503	0.0	0.029023282	0.727	4420	tags=82%, list=13%, signal=94%
REACTOME_PKB_MEDIATED_EVENTS	28	0.6325244	1.7001241	0.0	0.029980846	0.738	6709	tags=57%, list=20%, signal=71%
REACTOME_RNA_POL_III_TRANSCRIPTION	33	0.66551703	1.699154	0.010660981	0.030154508	0.739	6534	tags=64%, list=19%, signal=79%
REACTOME_ABORTIVE_ELONGATION_OF_HIV1_TRANSCRIPT_IN_THE_ABSENCE_OF_TAT	19	0.7068154	1.6975486	0.008179959	0.030519743	0.74	8759	tags=84%, list=26%, signal=113%
REACTOME_FACTORS_INVOLVED_IN_MEGAKARYOCYTE_DEVELOPMENT_AND_PLATELET_PRODUCTION	116	0.46212316	1.6974009	0.0	0.030406209	0.74	5974	tags=37%, list=18%, signal=45%
PID_P53_DOWNSTREAM_PATHWAY	134	0.45895097	1.6971859	0.0054054055	0.030316612	0.741	6371	tags=38%, list=19%, signal=47%
BIOCARTA_MTOR_PATHWAY	21	0.6564838	1.6970212	0.015250545	0.03025318	0.742	7193	tags=57%, list=21%, signal=72%
KEGG_BASE_EXCISION_REPAIR	33	0.6566061	1.6969494	0.008298756	0.030136645	0.743	5954	tags=64%, list=17%, signal=77%
REACTOME_FATTY_ACYL_COA_BIOSYNTHESIS	18	0.5859319	1.6966451	0.004796163	0.030113459	0.744	6912	tags=56%, list=20%, signal=70%
PID_MYC_PATHWAY	25	0.6683334	1.6949532	0.010638298	0.030660877	0.753	7371	tags=68%, list=22%, signal=87%
REACTOME_SIGNALING_BY_EGFR_IN_CANCER	105	0.494799	1.6943828	0.004555809	0.030729445	0.753	7244	tags=49%, list=21%, signal=61%
KEGG_PYRUVATE_METABOLISM	39	0.5447331	1.6925972	0.013824885	0.03108395	0.758	5380	tags=54%, list=16%, signal=64%
KEGG_RIBOSOME	75	0.7225546	1.691239	0.012552301	0.031396154	0.764	7288	tags=85%, list=21%, signal=108%
REACTOME_FORMATION_OF_THE_TERNARY_COMPLEX_AND_SUBSEQUENTLY_THE_43S_COMPLEX	43	0.7668868	1.6910764	0.008528785	0.03127711	0.764	6630	tags=88%, list=19%, signal=110%
REACTOME_TRANSPORT_OF_RIBONUCLEOPROTEINS_INTO_THE_HOST_NUCLEUS	26	0.77473927	1.6905905	0.004140787	0.031353448	0.766	6568	tags=85%, list=19%, signal=105%
REACTOME_MRNA_3_END_PROCESSING	31	0.7242987	1.6904877	0.010162601	0.031249827	0.766	8759	tags=90%, list=26%, signal=121%
BIOCARTA_P53_PATHWAY	16	0.6731045	1.6903093	0.011848342	0.031203795	0.767	5512	tags=63%, list=16%, signal=75%
BIOCARTA_RARRXR_PATHWAY	15	0.66494054	1.6894151	0.01446281	0.031370968	0.77	5154	tags=53%, list=15%, signal=63%
PID_ATF2_PATHWAY	58	0.4696811	1.6854227	0.016431924	0.03258796	0.78	5941	tags=33%, list=17%, signal=40%
KEGG_MTOR_SIGNALING_PATHWAY	50	0.50941515	1.6848401	0.0	0.032580443	0.78	6740	tags=50%, list=20%, signal=62%
PID_DNA_PK_PATHWAY	15	0.7104685	1.6819046	0.008281574	0.03349822	0.789	5588	tags=60%, list=16%, signal=72%
REACTOME_DESTABILIZATION_OF_MRNA_BY_TRISTETRAPROLIN_TTP	17	0.7396155	1.6803116	0.0124223605	0.033839595	0.79	4890	tags=71%, list=14%, signal=82%
REACTOME_TRAF6_MEDIATED_INDUCTION_OF_NFKB_AND_MAP_KINASES_UPON_TLR7_8_OR_9_ACTIVATION	73	0.47936305	1.6776882	0.015555556	0.034561913	0.794	8036	tags=52%, list=24%, signal=68%
KEGG_PORPHYRIN_AND_CHLOROPHYLL_METABOLISM	31	0.5402008	1.6746907	0.0074074073	0.035441134	0.798	4389	tags=35%, list=13%, signal=41%
REACTOME_PROCESSING_OF_CAPPED_INTRONLESS_PRE_MRNA	22	0.7493246	1.6737168	0.017928287	0.03569418	0.799	5478	tags=73%, list=16%, signal=87%
REACTOME_NEP_NS2_INTERACTS_WITH_THE_CELLULAR_EXPORT_MACHINERY	26	0.776406	1.6732955	0.008213553	0.03564047	0.799	6568	tags=85%, list=19%, signal=105%
REACTOME_PYRUVATE_METABOLISM_AND_CITRIC_ACID_TCA_CYCLE	39	0.6564834	1.6706853	0.013015185	0.03630268	0.805	8120	tags=79%, list=24%, signal=104%
REACTOME_INTRINSIC_PATHWAY_FOR_APOPTOSIS	29	0.5732701	1.6704754	0.024390243	0.036203023	0.806	9779	tags=62%, list=29%, signal=87%
PID_HEDGEHOG_GLI_PATHWAY	48	0.5064917	1.6697867	0.008888889	0.036309853	0.808	8486	tags=56%, list=25%, signal=75%
REACTOME_CD28_CO_STIMULATION	31	0.5310812	1.6675113	0.012077294	0.036939636	0.812	5126	tags=39%, list=15%, signal=46%
KEGG_SYSTEMIC_LUPUS_ERYTHEMATOSUS	92	0.47887114	1.6649655	0.011792453	0.03761675	0.817	7401	tags=46%, list=22%, signal=58%
KEGG_P53_SIGNALING_PATHWAY	68	0.4850105	1.6614455	0.01758794	0.03879268	0.827	5986	tags=41%, list=18%, signal=50%
BIOCARTA_MCM_PATHWAY	18	0.841513	1.6584965	0.0064794817	0.039707825	0.833	4465	tags=94%, list=13%, signal=109%
REACTOME_RNA_POL_III_CHAIN_ELONGATION	17	0.71281457	1.65484	0.012711864	0.040755223	0.837	3748	tags=59%, list=11%, signal=66%
REACTOME_BRANCHED_CHAIN_AMINO_ACID_CATABOLISM	17	0.7123892	1.651337	0.012875536	0.0419829	0.844	5787	tags=59%, list=17%, signal=71%
REACTOME_PYRUVATE_METABOLISM	18	0.6872243	1.6502459	0.025316456	0.04215599	0.845	8120	tags=83%, list=24%, signal=109%
PID_PI3KCI_AKT_PATHWAY	35	0.55952	1.6491646	0.011441648	0.042367693	0.846	5621	tags=49%, list=16%, signal=58%
REACTOME_MAP_KINASE_ACTIVATION_IN_TLR_CASCADE	49	0.5210662	1.6489952	0.013793103	0.042247664	0.846	8036	tags=57%, list=24%, signal=75%
REACTOME_SIGNALLING_TO_P38_VIA_RIT_AND_RIN	15	0.604192	1.6470891	0.018480493	0.042861074	0.85	6734	tags=47%, list=20%, signal=58%
KEGG_GALACTOSE_METABOLISM	25	0.5097066	1.6453129	0.009779952	0.04340701	0.852	4565	tags=32%, list=13%, signal=37%
REACTOME_METABOLISM_OF_VITAMINS_AND_COFACTORS	50	0.526442	1.6406041	0.0047281324	0.04505633	0.86	7059	tags=50%, list=21%, signal=63%
PID_HDAC_CLASSI_PATHWAY	64	0.5050929	1.639486	0.0065075923	0.045363083	0.863	6249	tags=42%, list=18%, signal=52%
BIOCARTA_WNT_PATHWAY	26	0.54825157	1.6385652	0.020930232	0.045546483	0.864	7012	tags=54%, list=21%, signal=68%
REACTOME_SIGNALING_BY_SCF_KIT	75	0.4679319	1.6367397	0.0074074073	0.046044596	0.864	8709	tags=51%, list=26%, signal=68%
REACTOME_SIGNALING_BY_INSULIN_RECEPTOR	103	0.44016358	1.6328692	0.007444169	0.04746217	0.871	8824	tags=51%, list=26%, signal=69%
KEGG_CITRATE_CYCLE_TCA_CYCLE	29	0.6686271	1.632145	0.01814059	0.047594275	0.874	5819	tags=69%, list=17%, signal=83%
REACTOME_TRANSCRIPTIONAL_ACTIVITY_OF_SMAD2_SMAD3_SMAD4_HETEROTRIMER	35	0.6053705	1.6311164	0.013856813	0.04783162	0.875	6079	tags=49%, list=18%, signal=59%
REACTOME_TIE2_SIGNALING	17	0.56281596	1.6302283	0.017156864	0.048094805	0.877	9812	tags=71%, list=29%, signal=99%
REACTOME_REGULATION_OF_GLUCOKINASE_BY_GLUCOKINASE_REGULATORY_PROTEIN	26	0.7137656	1.6282785	0.026915114	0.048706155	0.879	6568	tags=77%, list=19%, signal=95%
REACTOME_NOTCH1_INTRACELLULAR_DOMAIN_REGULATES_TRANSCRIPTION	44	0.5063303	1.6257256	0.013392857	0.049639177	0.884	7750	tags=50%, list=23%, signal=65%
REACTOME_CIRCADIAN_CLOCK	51	0.52111477	1.6221987	0.0088691795	0.050885268	0.886	4976	tags=39%, list=15%, signal=46%
REACTOME_NFKB_AND_MAP_KINASES_ACTIVATION_MEDIATED_BY_TLR4_SIGNALING_REPERTOIRE	68	0.4782105	1.6212802	0.021377672	0.051157422	0.887	8321	tags=54%, list=24%, signal=72%
REACTOME_CD28_DEPENDENT_PI3K_AKT_SIGNALING	21	0.55969054	1.6200746	0.017857144	0.051490534	0.89	5126	tags=43%, list=15%, signal=50%
REACTOME_SIGNALING_BY_CONSTITUTIVELY_ACTIVE_EGFR	17	0.6847127	1.6182357	0.029478459	0.052242655	0.893	7210	tags=76%, list=21%, signal=97%
REACTOME_ACTIVATION_OF_BH3_ONLY_PROTEINS	16	0.6202878	1.617103	0.02283105	0.05256335	0.894	9779	tags=75%, list=29%, signal=105%
KEGG_ALZHEIMERS_DISEASE	153	0.4539234	1.6139215	0.028103044	0.05386893	0.899	6339	tags=43%, list=19%, signal=53%
REACTOME_PROTEOLYTIC_CLEAVAGE_OF_SNARE_COMPLEX_PROTEINS	15	0.5992132	1.6137056	0.032941177	0.0537814	0.899	5740	tags=33%, list=17%, signal=40%
SIG_PIP3_SIGNALING_IN_CARDIAC_MYOCTES	66	0.47170162	1.6136105	0.01923077	0.053643413	0.899	10871	tags=70%, list=32%, signal=102%
REACTOME_INSULIN_RECEPTOR_SIGNALLING_CASCADE	83	0.44808483	1.6114681	0.0024752475	0.054393694	0.9	6734	tags=43%, list=20%, signal=54%
SIG_REGULATION_OF_THE_ACTIN_CYTOSKELETON_BY_RHO_GTPASES	34	0.48630753	1.6086007	0.02676399	0.055590406	0.907	3364	tags=26%, list=10%, signal=29%
KEGG_PENTOSE_PHOSPHATE_PATHWAY	27	0.5722293	1.606405	0.015625	0.056278374	0.909	3241	tags=44%, list=10%, signal=49%
REACTOME_RNA_POL_III_TRANSCRIPTION_INITIATION_FROM_TYPE_3_PROMOTER	26	0.6380291	1.6011837	0.017391304	0.05856846	0.92	6534	tags=62%, list=19%, signal=76%
REACTOME_MHC_CLASS_II_ANTIGEN_PRESENTATION	85	0.4642665	1.6002402	0.022988506	0.05889955	0.921	6293	tags=41%, list=18%, signal=50%
REACTOME_OXYGEN_DEPENDENT_PROLINE_HYDROXYLATION_OF_HYPOXIA_INDUCIBLE_FACTOR_ALPHA	15	0.64813066	1.599858	0.033557046	0.058809858	0.921	3695	tags=60%, list=11%, signal=67%
REACTOME_ACTIVATED_TAK1_MEDIATES_P38_MAPK_ACTIVATION	17	0.60013264	1.5984988	0.026966292	0.059292264	0.921	7731	tags=53%, list=23%, signal=68%
PID_IGF1_PATHWAY	30	0.54604113	1.5983537	0.024282562	0.059132945	0.921	9812	tags=73%, list=29%, signal=103%
REACTOME_SIGNALING_BY_TGF_BETA_RECEPTOR_COMPLEX	58	0.54465836	1.5965316	0.024774775	0.059846625	0.922	6079	tags=48%, list=18%, signal=59%
BIOCARTA_CTCF_PATHWAY	23	0.55188525	1.5957009	0.023684211	0.060140997	0.923	9342	tags=52%, list=27%, signal=72%
REACTOME_AMINO_ACID_SYNTHESIS_AND_INTERCONVERSION_TRANSAMINATION	16	0.6727699	1.5909384	0.038369305	0.06227568	0.927	4484	tags=63%, list=13%, signal=72%
PID_CIRCADIAN_PATHWAY	16	0.62910897	1.5898876	0.023454158	0.06256677	0.929	3988	tags=50%, list=12%, signal=57%
REACTOME_NOD1_2_SIGNALING_PATHWAY	29	0.54123676	1.5890871	0.021377672	0.06276818	0.929	8355	tags=52%, list=24%, signal=68%
REACTOME_DEADENYLATION_OF_MRNA	17	0.6891926	1.5867554	0.04517454	0.06361135	0.932	7312	tags=76%, list=21%, signal=97%
REACTOME_MYD88_MAL_CASCADE_INITIATED_ON_PLASMA_MEMBRANE	79	0.44614655	1.5841651	0.027777778	0.06483403	0.935	8036	tags=49%, list=24%, signal=64%
PID_MET_PATHWAY	80	0.47677767	1.5826323	0.024663677	0.06548973	0.935	6817	tags=43%, list=20%, signal=53%
BIOCARTA_ETS_PATHWAY	18	0.5981557	1.5822712	0.04415011	0.06541906	0.936	3348	tags=50%, list=10%, signal=55%
REACTOME_IL1_SIGNALING	38	0.49832883	1.5820099	0.011764706	0.06539584	0.938	4349	tags=37%, list=13%, signal=42%
ST_JNK_MAPK_PATHWAY	40	0.49919033	1.5807835	0.02919708	0.06582617	0.939	11012	tags=70%, list=32%, signal=103%
PID_BETA_CATENIN_DEG_PATHWAY	18	0.58290535	1.5801336	0.03587444	0.06584816	0.939	5999	tags=56%, list=18%, signal=67%
KEGG_INSULIN_SIGNALING_PATHWAY	135	0.38691893	1.5786667	0.0025906735	0.066305876	0.94	6912	tags=39%, list=20%, signal=48%
REACTOME_PROLONGED_ERK_ACTIVATION_EVENTS	19	0.58308244	1.5770391	0.0372807	0.0668341	0.943	4890	tags=42%, list=14%, signal=49%
PID_INSULIN_PATHWAY	44	0.5023264	1.5759385	0.017948719	0.067020915	0.944	9812	tags=64%, list=29%, signal=89%
REACTOME_ENDOSOMAL_SORTING_COMPLEX_REQUIRED_FOR_TRANSPORT_ESCRT	25	0.6175258	1.5748181	0.04140787	0.06748651	0.946	8532	tags=56%, list=25%, signal=75%
KEGG_LYSINE_DEGRADATION	43	0.5374009	1.5675225	0.017582418	0.071342595	0.951	7990	tags=58%, list=23%, signal=76%
KEGG_RENAL_CELL_CARCINOMA	67	0.46941552	1.5651546	0.021791767	0.07237235	0.952	10333	tags=63%, list=30%, signal=90%
BIOCARTA_FAS_PATHWAY	29	0.5294723	1.5641247	0.030634573	0.07269614	0.953	3636	tags=31%, list=11%, signal=35%
KEGG_PANTOTHENATE_AND_COA_BIOSYNTHESIS	16	0.55786896	1.5625716	0.041162226	0.07333574	0.954	9026	tags=63%, list=26%, signal=85%
PID_CMYB_PATHWAY	84	0.38762376	1.5621084	0.0028248588	0.07331037	0.955	7012	tags=39%, list=21%, signal=49%
REACTOME_SIGNALING_BY_ERBB4	87	0.438285	1.5604144	0.004938272	0.07398497	0.957	7507	tags=47%, list=22%, signal=60%
REACTOME_PIP3_ACTIVATES_AKT_SIGNALING	27	0.52344733	1.5601373	0.03652968	0.073930465	0.957	9779	tags=67%, list=29%, signal=93%
KEGG_GLYCOSAMINOGLYCAN_BIOSYNTHESIS_CHONDROITIN_SULFATE	22	0.5873286	1.5593821	0.030373832	0.07418545	0.957	5977	tags=59%, list=18%, signal=72%
SIG_CD40PATHWAYMAP	33	0.4969988	1.5586944	0.04009434	0.07430757	0.958	5603	tags=36%, list=16%, signal=43%
PID_P38_MKK3_6PATHWAY	26	0.51941633	1.5582584	0.024830699	0.074255556	0.958	7012	tags=42%, list=21%, signal=53%
REACTOME_SIGNALING_BY_ERBB2	97	0.43905622	1.5564694	0.009708738	0.07505053	0.958	7507	tags=47%, list=22%, signal=61%
PID_P38_MK2_PATHWAY	21	0.5433235	1.5540062	0.021097047	0.076199695	0.962	9077	tags=57%, list=27%, signal=78%
KEGG_SMALL_CELL_LUNG_CANCER	83	0.45080063	1.5528466	0.010152284	0.076607876	0.962	8789	tags=51%, list=26%, signal=68%
BIOCARTA_TNFR1_PATHWAY	28	0.56345516	1.5469427	0.050660793	0.08006957	0.965	5337	tags=43%, list=16%, signal=51%
REACTOME_FATTY_ACID_TRIACYLGLYCEROL_AND_KETONE_BODY_METABOLISM	164	0.43006045	1.5433197	0.009615385	0.08189644	0.967	7271	tags=41%, list=21%, signal=52%
REACTOME_SYNTHESIS_OF_PIPS_AT_THE_GOLGI_MEMBRANE	17	0.58587694	1.5405891	0.030303031	0.08337881	0.967	8641	tags=71%, list=25%, signal=94%
REACTOME_SIGNALING_BY_FGFR_IN_DISEASE	122	0.40212288	1.5400059	0.01010101	0.08348987	0.969	7210	tags=40%, list=21%, signal=51%
REACTOME_SHC1_EVENTS_IN_EGFR_SIGNALING	15	0.6335029	1.5389498	0.042643923	0.08389305	0.969	6734	tags=60%, list=20%, signal=75%
PID_ERA_GENOMIC_PATHWAY	63	0.42617923	1.5387728	0.012658228	0.08372299	0.969	6834	tags=40%, list=20%, signal=50%
REACTOME_GLYCOLYSIS	26	0.5733409	1.5387545	0.06724512	0.08345635	0.969	7547	tags=65%, list=22%, signal=84%
REACTOME_PI3K_AKT_ACTIVATION	36	0.4945756	1.5356873	0.040189125	0.084963486	0.969	9779	tags=61%, list=29%, signal=86%
REACTOME_BOTULINUM_NEUROTOXICITY	17	0.54658407	1.5319241	0.04694836	0.087024115	0.972	5740	tags=35%, list=17%, signal=42%
REACTOME_TRIF_MEDIATED_TLR3_SIGNALING	71	0.45224884	1.5318993	0.023752969	0.08677277	0.972	8036	tags=51%, list=24%, signal=66%
REACTOME_SIGNALING_BY_FGFR	108	0.3993911	1.5299371	0.017632242	0.08771241	0.974	7210	tags=41%, list=21%, signal=51%
KEGG_CHRONIC_MYELOID_LEUKEMIA	73	0.44753838	1.5291264	0.015665796	0.08799664	0.974	6734	tags=41%, list=20%, signal=51%
BIOCARTA_STATHMIN_PATHWAY	19	0.4642933	1.5275301	0.020224718	0.08863498	0.974	4768	tags=26%, list=14%, signal=31%
PID_WNT_NONCANONICAL_PATHWAY	32	0.5107631	1.5256684	0.038369305	0.08957038	0.975	7012	tags=56%, list=21%, signal=71%
REACTOME_GAB1_SIGNALOSOME	36	0.5050613	1.5243677	0.03117506	0.09014903	0.975	8709	tags=58%, list=26%, signal=78%
PID_AR_PATHWAY	59	0.47536173	1.5240347	0.020316027	0.09008906	0.975	6133	tags=42%, list=18%, signal=52%
KEGG_ARGININE_AND_PROLINE_METABOLISM	52	0.45682675	1.5231007	0.03125	0.09040054	0.976	9274	tags=50%, list=27%, signal=69%
KEGG_APOPTOSIS	84	0.42895922	1.5220588	0.0390625	0.09076906	0.976	8709	tags=49%, list=26%, signal=65%
PID_TCPTP_PATHWAY	42	0.4851106	1.5213076	0.04028436	0.09094462	0.976	6452	tags=43%, list=19%, signal=53%
REACTOME_PI3K_EVENTS_IN_ERBB4_SIGNALING	36	0.4901856	1.5207168	0.027918782	0.09109193	0.977	8709	tags=61%, list=26%, signal=82%
BIOCARTA_RACCYCD_PATHWAY	26	0.5388214	1.5201621	0.045454547	0.09111166	0.978	6241	tags=50%, list=18%, signal=61%
PID_NFKAPPAB_CANONICAL_PATHWAY	22	0.6000002	1.5186491	0.07064018	0.09161095	0.979	7160	tags=55%, list=21%, signal=69%
KEGG_NON_SMALL_CELL_LUNG_CANCER	53	0.43064597	1.5160199	0.017948719	0.093047954	0.98	6734	tags=42%, list=20%, signal=52%
REACTOME_NGF_SIGNALLING_VIA_TRKA_FROM_THE_PLASMA_MEMBRANE	134	0.40109548	1.5067039	0.01923077	0.09898069	0.981	7166	tags=41%, list=21%, signal=52%
REACTOME_DOWNREGULATION_OF_SMAD2_3_SMAD4_TRANSCRIPTIONAL_ACTIVITY	18	0.60143656	1.5061635	0.057777777	0.09896341	0.981	5792	tags=50%, list=17%, signal=60%
BIOCARTA_MPR_PATHWAY	34	0.47150275	1.5058715	0.06832298	0.0988563	0.981	7039	tags=41%, list=21%, signal=52%
REACTOME_SIGNALLING_TO_ERKS	36	0.49102405	1.5053651	0.04842615	0.09887601	0.981	4890	tags=36%, list=14%, signal=42%
REACTOME_CITRIC_ACID_CYCLE_TCA_CYCLE	18	0.72201234	1.5051212	0.05986696	0.09872384	0.981	5819	tags=78%, list=17%, signal=94%
REACTOME_MITOCHONDRIAL_TRNA_AMINOACYLATION	19	0.689393	1.5047188	0.073068894	0.09879765	0.981	5310	tags=53%, list=16%, signal=62%
PID_HIF1A_PATHWAY	18	0.56426084	1.5044551	0.05299539	0.098680265	0.981	5726	tags=56%, list=17%, signal=67%
REACTOME_GLYCOGEN_BREAKDOWN_GLYCOGENOLYSIS	16	0.5659347	1.5002884	0.058558557	0.100948945	0.982	4685	tags=44%, list=14%, signal=51%
PID_DELTA_NP63_PATHWAY	47	0.48398465	1.4952666	0.028571429	0.104109436	0.985	7712	tags=62%, list=23%, signal=80%
REACTOME_PI3K_CASCADE	67	0.41250154	1.4937521	0.010204081	0.104768895	0.985	6709	tags=40%, list=20%, signal=50%
REACTOME_ACTIVATED_TLR4_SIGNALLING	88	0.42017546	1.4888632	0.039719626	0.107998304	0.985	8036	tags=48%, list=24%, signal=62%
REACTOME_SHC_MEDIATED_SIGNALLING	15	0.61150366	1.4888445	0.050108932	0.10770956	0.985	6734	tags=60%, list=20%, signal=75%
REACTOME_PPARA_ACTIVATES_GENE_EXPRESSION	102	0.42332262	1.4862738	0.033653848	0.10916736	0.985	7750	tags=40%, list=23%, signal=52%
PID_MYC_REPRESS_PATHWAY	61	0.4105548	1.4838327	0.029649595	0.11069494	0.985	4465	tags=28%, list=13%, signal=32%
REACTOME_SHC1_EVENTS_IN_ERBB4_SIGNALING	20	0.54999065	1.4834255	0.076233186	0.110670604	0.985	7394	tags=60%, list=22%, signal=77%
PID_IL2_PI3K_PATHWAY	34	0.47762498	1.4824171	0.04988662	0.111010484	0.985	6332	tags=41%, list=19%, signal=51%
REACTOME_AMYLOIDS	54	0.46561554	1.4793288	0.07294118	0.112688616	0.985	5974	tags=44%, list=18%, signal=54%
BIOCARTA_CD40_PATHWAY	15	0.6159684	1.4775157	0.07096774	0.11370282	0.986	8107	tags=60%, list=24%, signal=79%
BIOCARTA_41BB_PATHWAY	17	0.56749314	1.4774283	0.066815145	0.113422625	0.986	9841	tags=65%, list=29%, signal=91%
BIOCARTA_CHREBP2_PATHWAY	41	0.45866325	1.4768462	0.04895105	0.11363159	0.986	9854	tags=63%, list=29%, signal=89%
REACTOME_DOWNSTREAM_SIGNAL_TRANSDUCTION	91	0.4116635	1.4760836	0.023752969	0.11379448	0.986	6801	tags=37%, list=20%, signal=47%
PID_LIS1_PATHWAY	28	0.5283717	1.4749765	0.08395062	0.11419265	0.987	8306	tags=61%, list=24%, signal=80%
REACTOME_ENERGY_DEPENDENT_REGULATION_OF_MTOR_BY_LKB1_AMPK	17	0.5652645	1.4724429	0.060475163	0.115706444	0.988	6011	tags=47%, list=18%, signal=57%
BIOCARTA_STRESS_PATHWAY	23	0.54089075	1.4718729	0.08742005	0.115805	0.988	6241	tags=48%, list=18%, signal=58%
KEGG_GLYCOLYSIS_GLUCONEOGENESIS	60	0.42831582	1.4714799	0.0390625	0.115778975	0.988	4563	tags=35%, list=13%, signal=40%
SIG_INSULIN_RECEPTOR_PATHWAY_IN_CARDIAC_MYOCYTES	49	0.45029315	1.4687619	0.051764704	0.11741873	0.988	10871	tags=69%, list=32%, signal=102%
BIOCARTA_TEL_PATHWAY	18	0.5616846	1.4680924	0.05664488	0.117566764	0.988	4237	tags=44%, list=12%, signal=51%
REACTOME_SIGNALLING_TO_RAS	27	0.48030296	1.4664851	0.06481481	0.118405886	0.988	6734	tags=44%, list=20%, signal=55%
REACTOME_YAP1_AND_WWTR1_TAZ_STIMULATED_GENE_EXPRESSION	23	0.535046	1.466203	0.07002188	0.11832436	0.988	6006	tags=43%, list=18%, signal=53%
BIOCARTA_MAPK_PATHWAY	86	0.4151019	1.4653506	0.03504673	0.11869471	0.988	8036	tags=45%, list=24%, signal=59%
PID_TNF_PATHWAY	45	0.49305546	1.4647361	0.060674157	0.11881721	0.988	8355	tags=53%, list=24%, signal=71%
REACTOME_SIGNALING_BY_FGFR1_FUSION_MUTANTS	18	0.57125473	1.4630494	0.07268722	0.11980799	0.989	3702	tags=39%, list=11%, signal=44%
PID_TRKR_PATHWAY	62	0.4059822	1.4626309	0.032019705	0.11978076	0.989	8584	tags=47%, list=25%, signal=62%
PID_SMAD2_3PATHWAY	17	0.5763337	1.4615365	0.07446808	0.120312445	0.989	5486	tags=41%, list=16%, signal=49%
BIOCARTA_IL1R_PATHWAY	32	0.4796304	1.4612391	0.0625	0.120266035	0.99	8672	tags=50%, list=25%, signal=67%
PID_HIV_NEF_PATHWAY	33	0.49149	1.4598801	0.052873563	0.120989025	0.99	8355	tags=48%, list=24%, signal=64%
PID_ERBB1_RECEPTOR_PROXIMAL_PATHWAY	35	0.49409348	1.4573276	0.0678337	0.122703545	0.992	7210	tags=46%, list=21%, signal=58%
REACTOME_DOWNSTREAM_SIGNALING_OF_ACTIVATED_FGFR	97	0.36988994	1.4559743	0.025839793	0.123354785	0.992	6801	tags=37%, list=20%, signal=46%
REACTOME_PRE_NOTCH_EXPRESSION_AND_PROCESSING	37	0.4397511	1.4542007	0.03318584	0.12427421	0.994	8020	tags=51%, list=24%, signal=67%
REACTOME_SIGNAL_TRANSDUCTION_BY_L1	33	0.4803078	1.4540323	0.053012047	0.12404881	0.994	6994	tags=55%, list=21%, signal=69%
PID_INSULIN_GLUCOSE_PATHWAY	25	0.48124537	1.4534003	0.061363637	0.12415534	0.994	6189	tags=44%, list=18%, signal=54%
BIOCARTA_ARF_PATHWAY	17	0.5444367	1.4527063	0.08144797	0.12430833	0.994	5121	tags=35%, list=15%, signal=42%
BIOCARTA_MTA3_PATHWAY	17	0.49338344	1.452467	0.068817206	0.12416882	0.994	5132	tags=47%, list=15%, signal=55%
KEGG_NEUROTROPHIN_SIGNALING_PATHWAY	126	0.37949595	1.4507405	0.039800994	0.12506574	0.994	9841	tags=50%, list=29%, signal=70%
REACTOME_ARMS_MEDIATED_ACTIVATION	17	0.5212754	1.4503478	0.0754717	0.12500915	0.994	4890	tags=35%, list=14%, signal=41%
PID_REG_GR_PATHWAY	81	0.36181316	1.4489293	0.021447722	0.12576504	0.994	9317	tags=46%, list=27%, signal=63%
PID_NEPHRIN_NEPH1_PATHWAY	31	0.44286752	1.4481465	0.03931204	0.12598099	0.994	5603	tags=35%, list=16%, signal=42%
BIOCARTA_TNFR2_PATHWAY	17	0.59335864	1.448088	0.09327549	0.12570864	0.994	8210	tags=65%, list=24%, signal=85%
PID_VEGFR1_2_PATHWAY	68	0.453014	1.4467652	0.059125964	0.12634638	0.994	7875	tags=43%, list=23%, signal=55%
KEGG_GLIOMA	65	0.3705117	1.4429013	0.017699115	0.12906146	0.994	6734	tags=37%, list=20%, signal=46%
BIOCARTA_CERAMIDE_PATHWAY	22	0.51379466	1.4403825	0.06458797	0.13078195	0.995	9841	tags=68%, list=29%, signal=96%
REACTOME_GRB2_EVENTS_IN_ERBB2_SIGNALING	22	0.5009565	1.4398814	0.06944445	0.1307698	0.995	7394	tags=59%, list=22%, signal=75%
PID_FAK_PATHWAY	58	0.46368286	1.435544	0.09276018	0.13367172	0.995	9085	tags=55%, list=27%, signal=75%
BIOCARTA_ERK_PATHWAY	28	0.4990219	1.4334242	0.09131403	0.13511609	0.995	6994	tags=46%, list=21%, signal=58%
BIOCARTA_GCR_PATHWAY	19	0.50165033	1.4329919	0.06516854	0.13514185	0.995	6241	tags=47%, list=18%, signal=58%
REACTOME_CYTOKINE_SIGNALING_IN_IMMUNE_SYSTEM	247	0.3783462	1.4314035	0.062937066	0.13616537	0.995	7216	tags=36%, list=21%, signal=45%
BIOCARTA_HIVNEF_PATHWAY	55	0.4748049	1.430165	0.090277776	0.13675222	0.995	6961	tags=40%, list=20%, signal=50%
BIOCARTA_MITOCHONDRIA_PATHWAY	21	0.533143	1.429858	0.09367681	0.13660137	0.995	5772	tags=38%, list=17%, signal=46%
BIOCARTA_NDKDYNAMIN_PATHWAY	16	0.5302916	1.4294983	0.09598214	0.13655381	0.995	4033	tags=44%, list=12%, signal=50%
KEGG_VALINE_LEUCINE_AND_ISOLEUCINE_DEGRADATION	44	0.5120032	1.4259043	0.09111111	0.13891464	0.995	5886	tags=45%, list=17%, signal=55%
KEGG_AMINO_SUGAR_AND_NUCLEOTIDE_SUGAR_METABOLISM	43	0.43269435	1.4249835	0.058690745	0.13929096	0.996	7662	tags=42%, list=22%, signal=54%
REACTOME_TRAF6_MEDIATED_NFKB_ACTIVATION	20	0.5085201	1.4241197	0.08158508	0.13956223	0.996	10666	tags=60%, list=31%, signal=87%
SA_TRKA_RECEPTOR	17	0.516689	1.4235667	0.08064516	0.1395894	0.996	9812	tags=76%, list=29%, signal=107%
BIOCARTA_INTEGRIN_PATHWAY	38	0.463179	1.4222659	0.06858407	0.14028534	0.996	9812	tags=55%, list=29%, signal=77%
KEGG_FATTY_ACID_METABOLISM	40	0.46971336	1.4197816	0.0631068	0.14197806	0.996	4270	tags=35%, list=13%, signal=40%
KEGG_BLADDER_CANCER	40	0.4134065	1.4169664	0.02366864	0.1437524	0.997	6994	tags=45%, list=21%, signal=57%
BIOCARTA_TFF_PATHWAY	21	0.49996945	1.4167571	0.08390023	0.14357162	0.997	9812	tags=62%, list=29%, signal=87%
REACTOME_SPHINGOLIPID_METABOLISM	65	0.38929632	1.4162756	0.032745592	0.1436142	0.997	3487	tags=28%, list=10%, signal=31%
PID_ERBB1_DOWNSTREAM_PATHWAY	105	0.43724403	1.4146831	0.08071749	0.14462489	0.997	9077	tags=52%, list=27%, signal=71%
PID_AR_TF_PATHWAY	51	0.39430344	1.4112706	0.03125	0.14709182	0.997	3745	tags=27%, list=11%, signal=31%
REACTOME_REGULATION_OF_HYPOXIA_INDUCIBLE_FACTOR_HIF_BY_OXYGEN	22	0.5121252	1.4110569	0.09070295	0.14689024	0.997	4384	tags=45%, list=13%, signal=52%
KEGG_TGF_BETA_SIGNALING_PATHWAY	84	0.37863147	1.4110239	0.06552707	0.14655057	0.997	6544	tags=32%, list=19%, signal=40%
REACTOME_SIGNALING_BY_NOTCH	95	0.38816524	1.4104649	0.03960396	0.1466734	0.997	7750	tags=43%, list=23%, signal=56%
BIOCARTA_SPRY_PATHWAY	17	0.543069	1.4089442	0.10897436	0.14748204	0.997	7244	tags=53%, list=21%, signal=67%
KEGG_NOD_LIKE_RECEPTOR_SIGNALING_PATHWAY	61	0.39468342	1.4084115	0.06377551	0.14749531	0.997	8672	tags=41%, list=25%, signal=55%
PID_ERBB2_ERBB3_PATHWAY	44	0.42365032	1.4083011	0.053932585	0.14721549	0.997	8639	tags=55%, list=25%, signal=73%
ST_INTEGRIN_SIGNALING_PATHWAY	81	0.38453454	1.4050583	0.034574468	0.1494668	0.997	10301	tags=52%, list=30%, signal=74%
PID_NCADHERIN_PATHWAY	33	0.4580267	1.4019203	0.09701493	0.15173365	0.997	4883	tags=36%, list=14%, signal=42%
KEGG_EPITHELIAL_CELL_SIGNALING_IN_HELICOBACTER_PYLORI_INFECTION	67	0.40438992	1.4000617	0.06332454	0.15281498	0.997	8849	tags=46%, list=26%, signal=62%
BIOCARTA_IGF1R_PATHWAY	23	0.46597588	1.399245	0.074074075	0.15324016	0.997	9812	tags=61%, list=29%, signal=85%
KEGG_SNARE_INTERACTIONS_IN_VESICULAR_TRANSPORT	36	0.46188277	1.3989065	0.085253455	0.15309283	0.997	5878	tags=33%, list=17%, signal=40%
PID_PI3K_PLC_TRK_PATHWAY	36	0.44886303	1.3974437	0.08971553	0.15403749	0.997	10067	tags=61%, list=30%, signal=87%
KEGG_BIOSYNTHESIS_OF_UNSATURATED_FATTY_ACIDS	21	0.49832195	1.3961728	0.079404466	0.15469512	0.997	6268	tags=43%, list=18%, signal=52%
REACTOME_DIABETES_PATHWAYS	125	0.37538585	1.3958939	0.057017542	0.15457337	0.997	6009	tags=35%, list=18%, signal=43%
PID_PRL_SIGNALING_EVENTS_PATHWAY	23	0.46148148	1.3912048	0.093023255	0.1583728	0.997	6560	tags=43%, list=19%, signal=54%
PID_SYNDECAN_2_PATHWAY	33	0.4230741	1.3897187	0.06666667	0.15930848	0.997	7140	tags=45%, list=21%, signal=57%
ST_P38_MAPK_PATHWAY	37	0.4351263	1.3893834	0.06590909	0.15925731	0.997	11012	tags=54%, list=32%, signal=80%
BIOCARTA_MAL_PATHWAY	19	0.47959566	1.3881053	0.12	0.15987617	0.997	9077	tags=53%, list=27%, signal=72%
REACTOME_SPHINGOLIPID_DE_NOVO_BIOSYNTHESIS	30	0.46250942	1.3872333	0.07294118	0.16027373	0.997	4446	tags=37%, list=13%, signal=42%
PID_EPO_PATHWAY	34	0.44934708	1.3870324	0.069767445	0.16009773	0.997	3235	tags=26%, list=9%, signal=29%
REACTOME_ASPARAGINE_N_LINKED_GLYCOSYLATION	80	0.4525221	1.3854445	0.09318182	0.16110723	0.997	7009	tags=49%, list=21%, signal=61%
REACTOME_RECYCLING_PATHWAY_OF_L1	27	0.47097784	1.3772389	0.0988764	0.16757709	0.997	5805	tags=41%, list=17%, signal=49%
REACTOME_SULFUR_AMINO_ACID_METABOLISM	24	0.5141976	1.3772233	0.13667426	0.16719261	0.997	6383	tags=50%, list=19%, signal=61%
REACTOME_DARPP_32_EVENTS	24	0.46084455	1.3759198	0.08108108	0.1680303	0.997	7166	tags=50%, list=21%, signal=63%
PID_KIT_PATHWAY	52	0.38967565	1.375824	0.07323232	0.16770884	0.997	9812	tags=56%, list=29%, signal=78%
SIG_IL4RECEPTOR_IN_B_LYPHOCYTES	27	0.4640617	1.3748624	0.120192304	0.1682105	0.997	9812	tags=63%, list=29%, signal=88%
REACTOME_SIGNALLING_BY_NGF	212	0.34760866	1.3733014	0.054054055	0.16922732	0.997	6801	tags=37%, list=20%, signal=46%
KEGG_ERBB_SIGNALING_PATHWAY	85	0.36785552	1.3730257	0.050397877	0.16907388	0.997	8020	tags=47%, list=24%, signal=61%
KEGG_GLUTATHIONE_METABOLISM	49	0.43467113	1.3726984	0.078125	0.16890836	0.997	4615	tags=33%, list=14%, signal=38%
SIG_CHEMOTAXIS	44	0.39566278	1.372394	0.098143235	0.16882138	0.997	4736	tags=27%, list=14%, signal=32%
REACTOME_PRE_NOTCH_TRANSCRIPTION_AND_TRANSLATION	22	0.47514263	1.3722631	0.097826086	0.16856487	0.997	8020	tags=50%, list=24%, signal=65%
REACTOME_PI3K_EVENTS_IN_ERBB2_SIGNALING	42	0.43400198	1.371866	0.0906801	0.16851427	0.997	8709	tags=60%, list=26%, signal=80%
BIOCARTA_HIF_PATHWAY	15	0.53770924	1.3716329	0.1392405	0.16836713	0.997	4296	tags=40%, list=13%, signal=46%
REACTOME_COSTIMULATION_BY_THE_CD28_FAMILY	60	0.3680079	1.3706044	0.06666667	0.16888322	0.997	5314	tags=30%, list=16%, signal=35%
KEGG_N_GLYCAN_BIOSYNTHESIS	46	0.46276072	1.3693975	0.11013216	0.16967542	0.997	6203	tags=46%, list=18%, signal=56%
KEGG_NICOTINATE_AND_NICOTINAMIDE_METABOLISM	21	0.5012481	1.3681027	0.098522164	0.17037107	0.997	7567	tags=48%, list=22%, signal=61%
BIOCARTA_NGF_PATHWAY	18	0.52216345	1.3662517	0.10804598	0.17181106	0.997	9812	tags=78%, list=29%, signal=109%
REACTOME_UNFOLDED_PROTEIN_RESPONSE	76	0.4401881	1.364488	0.10920771	0.1730493	0.997	5783	tags=36%, list=17%, signal=43%
KEGG_ADIPOCYTOKINE_SIGNALING_PATHWAY	64	0.37668306	1.3644464	0.072222225	0.17269616	0.997	5603	tags=30%, list=16%, signal=35%
REACTOME_BMAL1_CLOCK_NPAS2_ACTIVATES_CIRCADIAN_EXPRESSION	35	0.4661298	1.3644444	0.09839817	0.17230366	0.997	7630	tags=46%, list=22%, signal=59%
REACTOME_NEGATIVE_REGULATORS_OF_RIG_I_MDA5_SIGNALING	30	0.47883174	1.361753	0.12704918	0.17421952	0.997	8143	tags=53%, list=24%, signal=70%
REACTOME_TRANSCRIPTIONAL_REGULATION_OF_WHITE_ADIPOCYTE_DIFFERENTIATION	70	0.3700586	1.3574096	0.077097505	0.17798716	0.997	7750	tags=40%, list=23%, signal=52%
PID_IL2_1PATHWAY	55	0.39406124	1.3561754	0.099255584	0.17866507	0.997	3677	tags=27%, list=11%, signal=31%
PID_CD40_PATHWAY	31	0.45160234	1.3557512	0.113300495	0.17864656	0.997	9841	tags=58%, list=29%, signal=82%
REACTOME_BASIGIN_INTERACTIONS	24	0.44226357	1.3555782	0.08997429	0.17836852	0.997	4452	tags=42%, list=13%, signal=48%
REACTOME_TOLL_RECEPTOR_CASCADES	111	0.3594955	1.3534383	0.086538464	0.17983735	0.998	8036	tags=43%, list=24%, signal=56%
REACTOME_SYNTHESIS_AND_INTERCONVERSION_OF_NUCLEOTIDE_DI_AND_TRIPHOSPHATES	16	0.53051203	1.3530743	0.13647059	0.17976582	0.998	1486	tags=31%, list=4%, signal=33%
PID_SMAD2_3NUCLEAR_PATHWAY	80	0.3520246	1.3529803	0.05643341	0.17946854	0.998	6079	tags=26%, list=18%, signal=32%
PID_REELIN_PATHWAY	29	0.4381825	1.3528138	0.11793612	0.17921424	0.998	9779	tags=62%, list=29%, signal=87%
BIOCARTA_GSK3_PATHWAY	27	0.4602018	1.3511996	0.12560387	0.1802373	0.998	7039	tags=48%, list=21%, signal=61%
BIOCARTA_IGF1_PATHWAY	21	0.49114245	1.3508208	0.13163972	0.18012439	0.998	3677	tags=38%, list=11%, signal=43%
KEGG_PROSTATE_CANCER	88	0.3431734	1.3505056	0.04109589	0.17994629	0.998	9841	tags=51%, list=29%, signal=72%
KEGG_WNT_SIGNALING_PATHWAY	148	0.32390824	1.3495625	0.04477612	0.18052594	0.998	6152	tags=32%, list=18%, signal=39%
KEGG_PROTEIN_EXPORT	23	0.5636235	1.3490578	0.15031315	0.18061231	0.998	5921	tags=52%, list=17%, signal=63%
PID_INTEGRIN_A4B1_PATHWAY	33	0.42350164	1.3485761	0.101928376	0.18071508	0.998	6817	tags=45%, list=20%, signal=57%
PID_IL1_PATHWAY	33	0.45485803	1.3463266	0.114832535	0.18245073	0.998	8672	tags=55%, list=25%, signal=73%
REACTOME_TRIGLYCERIDE_BIOSYNTHESIS	37	0.42776337	1.3459282	0.10502283	0.18236619	0.998	7264	tags=46%, list=21%, signal=58%
REACTOME_SHC_RELATED_EVENTS	16	0.53769046	1.3435708	0.12227074	0.18419155	0.998	6734	tags=56%, list=20%, signal=70%
BIOCARTA_MET_PATHWAY	37	0.4547002	1.3394867	0.14442013	0.1877138	0.998	9614	tags=65%, list=28%, signal=90%
BIOCARTA_PTEN_PATHWAY	18	0.5001096	1.3394821	0.13865547	0.18730573	0.998	9812	tags=67%, list=29%, signal=94%
PID_RET_PATHWAY	39	0.41045815	1.3375947	0.1146789	0.18869515	0.999	8020	tags=46%, list=24%, signal=60%
PID_CASPASE_PATHWAY	51	0.43190154	1.3363905	0.1261468	0.18954694	0.999	3297	tags=25%, list=10%, signal=28%
REACTOME_L1CAM_INTERACTIONS	83	0.354077	1.3363125	0.06925208	0.18921636	0.999	5805	tags=31%, list=17%, signal=38%
REACTOME_SIGNALING_BY_BMP	22	0.47329968	1.3361723	0.13875598	0.18894233	0.999	5792	tags=41%, list=17%, signal=49%
PID_NOTCH_PATHWAY	58	0.39436048	1.3358874	0.108312346	0.18881966	0.999	7673	tags=47%, list=22%, signal=60%
PID_PDGFRB_PATHWAY	129	0.36285076	1.3356535	0.09692671	0.18865532	0.999	6734	tags=34%, list=20%, signal=42%
KEGG_BETA_ALANINE_METABOLISM	22	0.44443277	1.3343755	0.11083744	0.18942523	0.999	4310	tags=36%, list=13%, signal=42%
REACTOME_INTERFERON_SIGNALING	140	0.39551938	1.3321705	0.13015184	0.19112875	0.999	7216	tags=36%, list=21%, signal=46%
BIOCARTA_NFAT_PATHWAY	52	0.36245444	1.3316141	0.09975062	0.19128703	0.999	5828	tags=31%, list=17%, signal=37%
KEGG_GLYCOSAMINOGLYCAN_BIOSYNTHESIS_HEPARAN_SULFATE	26	0.41391858	1.3249502	0.1324201	0.19721831	0.999	6436	tags=38%, list=19%, signal=47%
REACTOME_SIGNALING_BY_NOTCH1	68	0.37927198	1.3205324	0.07848101	0.20127834	1.0	7750	tags=41%, list=23%, signal=53%
REACTOME_PI_3K_CASCADE	54	0.3555369	1.3198487	0.088948786	0.2015765	1.0	7507	tags=41%, list=22%, signal=52%
KEGG_PATHWAYS_IN_CANCER	321	0.30077785	1.3182918	0.044247787	0.20270915	1.0	6817	tags=32%, list=20%, signal=39%
PID_CERAMIDE_PATHWAY	47	0.40203324	1.3179072	0.105882354	0.20273362	1.0	5451	tags=36%, list=16%, signal=43%
PID_ALK1_PATHWAY	24	0.4332656	1.3165826	0.15037593	0.20352413	1.0	7485	tags=38%, list=22%, signal=48%
PID_BMP_PATHWAY	42	0.39688912	1.3165612	0.101298705	0.20313263	1.0	7485	tags=43%, list=22%, signal=55%
REACTOME_SIGNALING_BY_PDGF	118	0.33433867	1.3158807	0.064705886	0.20338227	1.0	6801	tags=34%, list=20%, signal=42%
BIOCARTA_CHEMICAL_PATHWAY	22	0.4582463	1.3114147	0.116972476	0.20716618	1.0	4274	tags=23%, list=13%, signal=26%
BIOCARTA_PITX2_PATHWAY	15	0.50469184	1.3108937	0.12831858	0.20725606	1.0	6000	tags=47%, list=18%, signal=57%
REACTOME_CHONDROITIN_SULFATE_BIOSYNTHESIS	19	0.49961665	1.3080819	0.17149758	0.20948488	1.0	7222	tags=47%, list=21%, signal=60%
REACTOME_SIGNALING_BY_HIPPO	20	0.49610767	1.2953775	0.18651685	0.22142377	1.0	5778	tags=50%, list=17%, signal=60%
PID_CXCR4_PATHWAY	101	0.34572607	1.2929331	0.15421687	0.22352989	1.0	7039	tags=33%, list=21%, signal=41%
REACTOME_TRANSFERRIN_ENDOCYTOSIS_AND_RECYCLING	24	0.4314022	1.2921603	0.1460396	0.22391552	1.0	8824	tags=54%, list=26%, signal=73%
BIOCARTA_FCER1_PATHWAY	38	0.37650684	1.2920579	0.09927361	0.22355236	1.0	3677	tags=32%, list=11%, signal=35%
PID_ANGIOPOIETIN_RECEPTOR_PATHWAY	49	0.3701642	1.2898228	0.112299465	0.22541367	1.0	9841	tags=51%, list=29%, signal=72%
BIOCARTA_EIF4_PATHWAY	23	0.4478865	1.2862474	0.17006803	0.22850528	1.0	9779	tags=52%, list=29%, signal=73%
REACTOME_GRB2_SOS_PROVIDES_LINKAGE_TO_MAPK_SIGNALING_FOR_INTERGRINS_	15	0.43363878	1.2849805	0.14460784	0.22923344	1.0	6817	tags=40%, list=20%, signal=50%
PID_BETA_CATENIN_NUC_PATHWAY	79	0.34220254	1.2843972	0.08900524	0.2293396	1.0	7681	tags=38%, list=23%, signal=49%
BIOCARTA_FMLP_PATHWAY	35	0.41999403	1.2834953	0.16901408	0.22991231	1.0	6734	tags=40%, list=20%, signal=50%
REACTOME_APOPTOTIC_EXECUTION_PHASE	52	0.42290896	1.2826697	0.14606741	0.23028332	1.0	3534	tags=29%, list=10%, signal=32%
PID_CXCR3_PATHWAY	43	0.36504313	1.2824527	0.1056701	0.23006737	1.0	7039	tags=35%, list=21%, signal=44%
REACTOME_SIGNALING_BY_FGFR1_MUTANTS	29	0.39281508	1.2792685	0.12709832	0.23281597	1.0	5667	tags=34%, list=17%, signal=41%
REACTOME_MAPK_TARGETS_NUCLEAR_EVENTS_MEDIATED_BY_MAP_KINASES	30	0.43011832	1.2769065	0.15727699	0.23497081	1.0	8036	tags=53%, list=24%, signal=70%
BIOCARTA_INSULIN_PATHWAY	21	0.47519878	1.2764766	0.20045045	0.23490742	1.0	3677	tags=38%, list=11%, signal=43%
BIOCARTA_NFKB_PATHWAY	22	0.47325256	1.2740911	0.18648018	0.23684952	1.0	7160	tags=50%, list=21%, signal=63%
REACTOME_HEMOSTASIS	435	0.26525426	1.2713635	0.057142857	0.2391623	1.0	6594	tags=27%, list=19%, signal=33%
BIOCARTA_PGC1A_PATHWAY	23	0.4017191	1.2702425	0.12831858	0.2398802	1.0	5637	tags=30%, list=17%, signal=36%
REACTOME_NUCLEOTIDE_BINDING_DOMAIN_LEUCINE_RICH_REPEAT_CONTAINING_RECEPTOR_NLR_SIGNALING_PATHWAYS	44	0.38117316	1.2698615	0.14102565	0.23981449	1.0	8355	tags=45%, list=24%, signal=60%
PID_HIF2PATHWAY	33	0.4344716	1.2673107	0.19093078	0.24204963	1.0	4384	tags=36%, list=13%, signal=42%
KEGG_MAPK_SIGNALING_PATHWAY	260	0.27906185	1.2672002	0.083591335	0.24167013	1.0	7302	tags=31%, list=21%, signal=39%
ST_TUMOR_NECROSIS_FACTOR_PATHWAY	27	0.47705135	1.2656271	0.21123596	0.24281636	1.0	8355	tags=52%, list=24%, signal=69%
KEGG_ACUTE_MYELOID_LEUKEMIA	57	0.34762254	1.2623668	0.12376238	0.24591881	1.0	8709	tags=47%, list=26%, signal=64%
REACTOME_SIGNALING_BY_ILS	103	0.34137198	1.2621244	0.14720812	0.24573542	1.0	7870	tags=39%, list=23%, signal=50%
REACTOME_GROWTH_HORMONE_RECEPTOR_SIGNALING	24	0.38286373	1.2590191	0.12060302	0.24859436	1.0	9394	tags=46%, list=28%, signal=63%
REACTOME_NEF_MEDIATES_DOWN_MODULATION_OF_CELL_SURFACE_RECEPTORS_BY_RECRUITING_THEM_TO_CLATHRIN_ADAPTERS	19	0.42088825	1.2559661	0.1934066	0.25150403	1.0	8201	tags=63%, list=24%, signal=83%
PID_WNT_CANONICAL_PATHWAY	20	0.43651378	1.2552134	0.2	0.2518811	1.0	5999	tags=45%, list=18%, signal=55%
BIOCARTA_BCELLSURVIVAL_PATHWAY	16	0.50447696	1.254972	0.21875	0.25160366	1.0	4452	tags=38%, list=13%, signal=43%
REACTOME_SIGNALING_BY_FGFR_MUTANTS	43	0.35075903	1.2539365	0.091383815	0.25229055	1.0	7210	tags=37%, list=21%, signal=47%
REACTOME_BIOSYNTHESIS_OF_THE_N_GLYCAN_PRECURSOR_DOLICHOL_LIPID_LINKED_OLIGOSACCHARIDE_LLO_AND_TRANSFER_TO_A_NASCENT_PROTEIN	28	0.489726	1.2524035	0.22494432	0.25349995	1.0	5731	tags=46%, list=17%, signal=56%
KEGG_ENDOMETRIAL_CANCER	52	0.34522253	1.2517208	0.1356784	0.2537467	1.0	9342	tags=50%, list=27%, signal=69%
REACTOME_REGULATION_OF_KIT_SIGNALING	16	0.4578269	1.2513535	0.18087855	0.253633	1.0	3421	tags=31%, list=10%, signal=35%
ST_ERK1_ERK2_MAPK_PATHWAY	32	0.41799313	1.2498959	0.19450317	0.2547278	1.0	10419	tags=56%, list=31%, signal=81%
REACTOME_FRS2_MEDIATED_CASCADE	36	0.35169455	1.2489575	0.17232376	0.25539201	1.0	6734	tags=36%, list=20%, signal=45%
REACTOME_ENOS_ACTIVATION_AND_REGULATION	19	0.45393285	1.2481439	0.20581655	0.25576204	1.0	3069	tags=26%, list=9%, signal=29%
KEGG_GAP_JUNCTION	85	0.31799644	1.2451993	0.11730205	0.25833648	1.0	7245	tags=35%, list=21%, signal=45%
REACTOME_PTM_GAMMA_CARBOXYLATION_HYPUSINE_FORMATION_AND_ARYLSULFATASE_ACTIVATION	26	0.38156572	1.2419657	0.17380352	0.26145902	1.0	3198	tags=27%, list=9%, signal=30%
BIOCARTA_RELA_PATHWAY	15	0.49267906	1.2417299	0.2219917	0.26121703	1.0	6241	tags=40%, list=18%, signal=49%
REACTOME_CTNNB1_PHOSPHORYLATION_CASCADE	15	0.48694128	1.2373136	0.19419643	0.26564145	1.0	7166	tags=53%, list=21%, signal=67%
REACTOME_SYNTHESIS_OF_GLYCOSYLPHOSPHATIDYLINOSITOL_GPI	17	0.5005679	1.2347881	0.21800947	0.26781434	1.0	8800	tags=53%, list=26%, signal=71%
BIOCARTA_SHH_PATHWAY	16	0.41062894	1.2288727	0.14805195	0.27403948	1.0	8583	tags=50%, list=25%, signal=67%
WNT_SIGNALING	89	0.30235335	1.2279733	0.11290322	0.27457094	1.0	8020	tags=38%, list=24%, signal=50%
BIOCARTA_RAS_PATHWAY	23	0.43219307	1.2271345	0.22969837	0.27506307	1.0	9841	tags=61%, list=29%, signal=85%
REACTOME_POST_TRANSLATIONAL_MODIFICATION_SYNTHESIS_OF_GPI_ANCHORED_PROTEINS	26	0.45712507	1.2261827	0.23787528	0.275686	1.0	8809	tags=54%, list=26%, signal=73%
BIOCARTA_ACTINY_PATHWAY	19	0.48141876	1.2260771	0.24411134	0.27531818	1.0	6215	tags=47%, list=18%, signal=58%
REACTOME_INSULIN_RECEPTOR_RECYCLING	21	0.43881756	1.2258518	0.21256039	0.2750711	1.0	8824	tags=57%, list=26%, signal=77%
KEGG_GLYCOSYLPHOSPHATIDYLINOSITOL_GPI_ANCHOR_BIOSYNTHESIS	24	0.46736383	1.2241907	0.23474178	0.276509	1.0	8809	tags=54%, list=26%, signal=73%
BIOCARTA_PTDINS_PATHWAY	23	0.42221335	1.2233323	0.21413721	0.27703977	1.0	5828	tags=39%, list=17%, signal=47%
PID_INTEGRIN_A9B1_PATHWAY	23	0.42752817	1.2230086	0.23425692	0.2768679	1.0	6034	tags=35%, list=18%, signal=42%
BIOCARTA_AKT_PATHWAY	22	0.4000814	1.222141	0.18509616	0.2772712	1.0	9841	tags=50%, list=29%, signal=70%
BIOCARTA_P38MAPK_PATHWAY	38	0.39322552	1.2176337	0.21016166	0.2818927	1.0	8036	tags=39%, list=24%, signal=52%
KEGG_ALANINE_ASPARTATE_AND_GLUTAMATE_METABOLISM	32	0.37033996	1.2075349	0.18571429	0.29321882	1.0	3093	tags=28%, list=9%, signal=31%
PID_ER_NONGENOMIC_PATHWAY	41	0.3679404	1.2034371	0.18627451	0.29768282	1.0	7039	tags=39%, list=21%, signal=49%
PID_FCER1_PATHWAY	61	0.34195316	1.203178	0.17821783	0.2975405	1.0	6817	tags=38%, list=20%, signal=47%
KEGG_ENDOCYTOSIS	169	0.3052107	1.2018304	0.1495098	0.29878354	1.0	6199	tags=28%, list=18%, signal=34%
BIOCARTA_IL2RB_PATHWAY	38	0.35023075	1.2008357	0.18854415	0.29939082	1.0	9812	tags=58%, list=29%, signal=81%
PID_ERBB4_PATHWAY	38	0.3435592	1.2008172	0.15598886	0.2988522	1.0	7870	tags=42%, list=23%, signal=55%
REACTOME_SIGNALING_BY_RHO_GTPASES	109	0.30168867	1.1998616	0.16715543	0.29945734	1.0	6467	tags=30%, list=19%, signal=37%
REACTOME_TRANSPORT_TO_THE_GOLGI_AND_SUBSEQUENT_MODIFICATION	33	0.39995843	1.1990447	0.22596154	0.29980403	1.0	6989	tags=48%, list=20%, signal=61%
REACTOME_GLUTAMATE_NEUROTRANSMITTER_RELEASE_CYCLE	15	0.40790147	1.1985909	0.2184466	0.29989675	1.0	5307	tags=27%, list=16%, signal=32%
REACTOME_SLC_MEDIATED_TRANSMEMBRANE_TRANSPORT	237	0.25326157	1.1976048	0.083333336	0.3005524	1.0	4905	tags=21%, list=14%, signal=24%
KEGG_DORSO_VENTRAL_AXIS_FORMATION	23	0.39596063	1.1968962	0.23423423	0.30081493	1.0	4237	tags=30%, list=12%, signal=35%
KEGG_TRYPTOPHAN_METABOLISM	39	0.36602098	1.196381	0.22459893	0.30097577	1.0	7990	tags=41%, list=23%, signal=54%
KEGG_STARCH_AND_SUCROSE_METABOLISM	38	0.35885617	1.1919221	0.18478261	0.30592602	1.0	4685	tags=26%, list=14%, signal=30%
BIOCARTA_TCR_PATHWAY	44	0.34717983	1.1908369	0.20338982	0.30670577	1.0	3677	tags=27%, list=11%, signal=31%
ST_DIFFERENTIATION_PATHWAY_IN_PC12_CELLS	45	0.33586016	1.189683	0.21077283	0.30759355	1.0	10029	tags=56%, list=29%, signal=79%
REACTOME_CHONDROITIN_SULFATE_DERMATAN_SULFATE_METABOLISM	47	0.37594128	1.189112	0.24626866	0.3077354	1.0	6371	tags=36%, list=19%, signal=44%
PID_AP1_PATHWAY	69	0.31981274	1.1885566	0.20325203	0.30790082	1.0	8879	tags=43%, list=26%, signal=59%
REACTOME_NUCLEAR_EVENTS_KINASE_AND_TRANSCRIPTION_FACTOR_ACTIVATION	24	0.41409957	1.1878719	0.23569794	0.30810034	1.0	7507	tags=46%, list=22%, signal=59%
BIOCARTA_BCR_PATHWAY	34	0.3526244	1.1868831	0.18604651	0.3087501	1.0	3235	tags=29%, list=9%, signal=32%
PID_EPHA2_FWD_PATHWAY	19	0.45429558	1.1852381	0.27292576	0.3101163	1.0	8584	tags=63%, list=25%, signal=84%
KEGG_AMYOTROPHIC_LATERAL_SCLEROSIS_ALS	50	0.30023038	1.1852311	0.17783505	0.3095642	1.0	4381	tags=18%, list=13%, signal=21%
BIOCARTA_CREB_PATHWAY	27	0.35461026	1.1772032	0.2	0.31912583	1.0	8584	tags=44%, list=25%, signal=59%
REACTOME_SIGNALING_BY_ROBO_RECEPTOR	28	0.3720529	1.1764387	0.24556962	0.31944838	1.0	10351	tags=54%, list=30%, signal=77%
PID_RHOA_PATHWAY	45	0.3407351	1.1758897	0.23786408	0.3195392	1.0	4617	tags=27%, list=14%, signal=31%
BIOCARTA_KERATINOCYTE_PATHWAY	44	0.34067872	1.1727972	0.1958042	0.32292604	1.0	6241	tags=32%, list=18%, signal=39%
BIOCARTA_EPO_PATHWAY	19	0.41932824	1.1711224	0.26180258	0.32460305	1.0	3235	tags=32%, list=9%, signal=35%
PID_ERBB1_INTERNALIZATION_PATHWAY	40	0.38348946	1.1701334	0.25221238	0.32527977	1.0	6817	tags=38%, list=20%, signal=47%
BIOCARTA_GLEEVEC_PATHWAY	23	0.36950392	1.169692	0.21933962	0.32526934	1.0	9779	tags=61%, list=29%, signal=85%
REACTOME_GLYCOSAMINOGLYCAN_METABOLISM	107	0.30278572	1.1688614	0.21578947	0.32567766	1.0	6436	tags=31%, list=19%, signal=38%
REACTOME_ERK_MAPK_TARGETS	21	0.41134006	1.1672022	0.2614679	0.32725212	1.0	7166	tags=43%, list=21%, signal=54%
PID_IL2_STAT5_PATHWAY	29	0.3364449	1.166525	0.21822542	0.32748163	1.0	3677	tags=24%, list=11%, signal=27%
PID_IL3_PATHWAY	26	0.38422632	1.1663635	0.28082192	0.32708517	1.0	3677	tags=23%, list=11%, signal=26%
BIOCARTA_IL6_PATHWAY	22	0.4294842	1.1657808	0.2920354	0.32720456	1.0	6332	tags=45%, list=19%, signal=56%
REACTOME_NEGATIVE_REGULATION_OF_FGFR_SIGNALING	36	0.32460853	1.1656132	0.24266666	0.32681206	1.0	7166	tags=36%, list=21%, signal=46%
BIOCARTA_NTHI_PATHWAY	23	0.39801067	1.1644375	0.26378897	0.32766187	1.0	10302	tags=52%, list=30%, signal=75%
KEGG_ANTIGEN_PROCESSING_AND_PRESENTATION	52	0.3191515	1.1627487	0.23587224	0.3291983	1.0	4899	tags=25%, list=14%, signal=29%
PID_AR_NONGENOMIC_PATHWAY	31	0.36132237	1.1614888	0.25675675	0.33016238	1.0	7507	tags=42%, list=22%, signal=54%
REACTOME_RIG_I_MDA5_MEDIATED_INDUCTION_OF_IFN_ALPHA_BETA_PATHWAYS	68	0.3531615	1.1607254	0.25113124	0.3306189	1.0	8321	tags=40%, list=24%, signal=52%
KEGG_SPHINGOLIPID_METABOLISM	37	0.3411388	1.160403	0.2256532	0.33047384	1.0	3300	tags=27%, list=10%, signal=30%
REACTOME_NUCLEAR_SIGNALING_BY_ERBB4	38	0.31822175	1.1585348	0.21148825	0.3322974	1.0	8000	tags=42%, list=23%, signal=55%
PID_P38_ALPHA_BETA_DOWNSTREAM_PATHWAY	37	0.37807146	1.156611	0.27391306	0.33427277	1.0	8612	tags=43%, list=25%, signal=58%
BIOCARTA_HER2_PATHWAY	22	0.38385656	1.1562607	0.24660634	0.33418068	1.0	7180	tags=45%, list=21%, signal=58%
BIOCARTA_TOLL_PATHWAY	37	0.34966278	1.1554916	0.25192803	0.33452472	1.0	7012	tags=38%, list=21%, signal=48%
PID_AVB3_OPN_PATHWAY	31	0.38189375	1.1545694	0.25510204	0.33515683	1.0	8584	tags=52%, list=25%, signal=69%
KEGG_CYTOSOLIC_DNA_SENSING_PATHWAY	49	0.34749407	1.1531403	0.23514852	0.33648196	1.0	8672	tags=39%, list=25%, signal=52%
PID_P75_NTR_PATHWAY	69	0.3167502	1.1512159	0.23866348	0.33837834	1.0	3677	tags=20%, list=11%, signal=23%
REACTOME_THE_ROLE_OF_NEF_IN_HIV1_REPLICATION_AND_DISEASE_PATHOGENESIS	26	0.34662232	1.1496797	0.27906978	0.33976632	1.0	4163	tags=35%, list=12%, signal=39%
KEGG_GLYCINE_SERINE_AND_THREONINE_METABOLISM	31	0.36196068	1.1489398	0.23737374	0.34006163	1.0	4557	tags=26%, list=13%, signal=30%
REACTOME_GENERIC_TRANSCRIPTION_PATHWAY	325	0.34048972	1.1473858	0.2939815	0.34151214	1.0	7853	tags=32%, list=23%, signal=41%
PID_NETRIN_PATHWAY	32	0.33354518	1.1450596	0.25742576	0.34405917	1.0	6817	tags=31%, list=20%, signal=39%
KEGG_VEGF_SIGNALING_PATHWAY	74	0.2789068	1.1399355	0.23219815	0.34996778	1.0	5126	tags=24%, list=15%, signal=29%
PID_INTEGRIN3_PATHWAY	41	0.39537814	1.1397922	0.29347825	0.34954676	1.0	6452	tags=41%, list=19%, signal=51%
KEGG_T_CELL_RECEPTOR_SIGNALING_PATHWAY	105	0.27693665	1.1386299	0.22670025	0.35052878	1.0	5238	tags=22%, list=15%, signal=26%
BIOCARTA_EGF_PATHWAY	31	0.36962098	1.1366671	0.2706422	0.35243648	1.0	4237	tags=29%, list=12%, signal=33%
BIOCARTA_GPCR_PATHWAY	34	0.35320842	1.1354736	0.26923078	0.3534632	1.0	4518	tags=32%, list=13%, signal=37%
PID_FGF_PATHWAY	54	0.29748034	1.1330601	0.2186589	0.35626647	1.0	8819	tags=39%, list=26%, signal=52%
BIOCARTA_RAC1_PATHWAY	23	0.36221907	1.1323644	0.23511904	0.35658315	1.0	6141	tags=39%, list=18%, signal=48%
PID_SHP2_PATHWAY	58	0.29825005	1.1320403	0.231454	0.35644984	1.0	7210	tags=33%, list=21%, signal=41%
REACTOME_P75_NTR_RECEPTOR_MEDIATED_SIGNALLING	79	0.30645907	1.1316018	0.25060827	0.35640743	1.0	6467	tags=34%, list=19%, signal=42%
REACTOME_GLYCOSPHINGOLIPID_METABOLISM	35	0.33131644	1.1292874	0.2874693	0.35899898	1.0	3487	tags=23%, list=10%, signal=25%
REACTOME_IRON_UPTAKE_AND_TRANSPORT	35	0.34926337	1.129019	0.25138122	0.3587017	1.0	8824	tags=46%, list=26%, signal=62%
PID_TAP63_PATHWAY	54	0.34582755	1.127576	0.26634383	0.35996017	1.0	6524	tags=33%, list=19%, signal=41%
REACTOME_ACTIVATED_AMPK_STIMULATES_FATTY_ACID_OXIDATION_IN_MUSCLE	17	0.44211262	1.1260769	0.30802602	0.36131373	1.0	4270	tags=29%, list=13%, signal=34%
ST_PHOSPHOINOSITIDE_3_KINASE_PATHWAY	37	0.3508073	1.1251329	0.264574	0.36194023	1.0	10726	tags=68%, list=31%, signal=98%
PID_FAS_PATHWAY	38	0.320805	1.1230266	0.25310174	0.36424887	1.0	5805	tags=29%, list=17%, signal=35%
BIOCARTA_MCALPAIN_PATHWAY	25	0.38549972	1.1209772	0.31578946	0.36636427	1.0	8775	tags=40%, list=26%, signal=54%
BIOCARTA_CASPASE_PATHWAY	23	0.3987154	1.1208415	0.32826087	0.3659675	1.0	2453	tags=17%, list=7%, signal=19%
PID_IL12_STAT4_PATHWAY	32	0.32387495	1.1193885	0.2979684	0.36737624	1.0	3279	tags=22%, list=10%, signal=24%
ST_GA13_PATHWAY	35	0.34285527	1.1184794	0.25263157	0.36803845	1.0	7421	tags=34%, list=22%, signal=44%
KEGG_VIBRIO_CHOLERAE_INFECTION	53	0.31971195	1.1153601	0.26493508	0.3716867	1.0	8849	tags=42%, list=26%, signal=56%
BIOCARTA_PDGF_PATHWAY	32	0.35965982	1.114946	0.29638556	0.37159732	1.0	3677	tags=25%, list=11%, signal=28%
REACTOME_METABOLISM_OF_LIPIDS_AND_LIPOPROTEINS	458	0.260731	1.114372	0.22677596	0.37179312	1.0	6708	tags=29%, list=20%, signal=36%
PID_TOLL_ENDOGENOUS_PATHWAY	24	0.37364352	1.1114209	0.2962963	0.3751033	1.0	6665	tags=42%, list=20%, signal=52%
REACTOME_GLUTATHIONE_CONJUGATION	23	0.39327127	1.1110237	0.32352942	0.37501338	1.0	4436	tags=35%, list=13%, signal=40%
REACTOME_LYSOSOME_VESICLE_BIOGENESIS	20	0.36899158	1.1073172	0.3159091	0.379567	1.0	6580	tags=45%, list=19%, signal=56%
BIOCARTA_PPARA_PATHWAY	53	0.3078098	1.1071367	0.26530612	0.37922218	1.0	8844	tags=38%, list=26%, signal=51%
BIOCARTA_ALK_PATHWAY	37	0.32524222	1.1016847	0.31565657	0.38610026	1.0	8036	tags=38%, list=24%, signal=49%
PID_TCR_PATHWAY	65	0.28250334	1.094352	0.32336956	0.39570308	1.0	3411	tags=18%, list=10%, signal=20%
REACTOME_AMINO_ACID_TRANSPORT_ACROSS_THE_PLASMA_MEMBRANE	31	0.34518468	1.0929918	0.34647888	0.39685643	1.0	971	tags=16%, list=3%, signal=17%
PID_IFNG_PATHWAY	40	0.32842153	1.090575	0.31590414	0.39975813	1.0	9779	tags=50%, list=29%, signal=70%
REACTOME_LATENT_INFECTION_OF_HOMO_SAPIENS_WITH_MYCOBACTERIUM_TUBERCULOSIS	30	0.3465857	1.0902665	0.31862745	0.39951262	1.0	8824	tags=43%, list=26%, signal=58%
KEGG_PRION_DISEASES	34	0.32502645	1.0886396	0.2964824	0.4011619	1.0	4274	tags=26%, list=13%, signal=30%
PID_FRA_PATHWAY	36	0.3335942	1.0856056	0.3313253	0.40510213	1.0	8411	tags=42%, list=25%, signal=55%
BIOCARTA_UCALPAIN_PATHWAY	18	0.41336453	1.0823104	0.34285715	0.4093154	1.0	6913	tags=33%, list=20%, signal=42%
KEGG_REGULATION_OF_ACTIN_CYTOSKELETON	209	0.2491604	1.0811696	0.26436782	0.41039225	1.0	6961	tags=30%, list=20%, signal=38%
PID_S1P_S1P1_PATHWAY	21	0.35258812	1.0809858	0.31460676	0.40996522	1.0	7039	tags=38%, list=21%, signal=48%
PID_PTP1B_PATHWAY	51	0.2802226	1.0803591	0.32352942	0.41024455	1.0	6232	tags=25%, list=18%, signal=31%
REACTOME_DEVELOPMENTAL_BIOLOGY	381	0.22936906	1.0799559	0.29102167	0.41010255	1.0	6994	tags=26%, list=21%, signal=33%
BIOCARTA_IL12_PATHWAY	21	0.34542912	1.0771466	0.35067874	0.41334417	1.0	508	tags=10%, list=1%, signal=10%
PID_TCR_CALCIUM_PATHWAY	27	0.32339403	1.075392	0.34739456	0.4152827	1.0	3426	tags=22%, list=10%, signal=25%
REACTOME_CELL_SURFACE_INTERACTIONS_AT_THE_VASCULAR_WALL	83	0.2624189	1.0722516	0.30405405	0.41900006	1.0	5521	tags=25%, list=16%, signal=30%
PID_PDGFRA_PATHWAY	22	0.3570945	1.0709752	0.35235733	0.42017537	1.0	9812	tags=59%, list=29%, signal=83%
PID_PS1_PATHWAY	46	0.300849	1.07086	0.33012047	0.41968888	1.0	6386	tags=37%, list=19%, signal=45%
REACTOME_N_GLYCAN_ANTENNAE_ELONGATION_IN_THE_MEDIAL_TRANS_GOLGI	18	0.36897346	1.0708516	0.37037036	0.41903096	1.0	6989	tags=50%, list=20%, signal=63%
BIOCARTA_DEATH_PATHWAY	32	0.37499663	1.0673709	0.37306842	0.42351112	1.0	6241	tags=38%, list=18%, signal=46%
REACTOME_POST_TRANSLATIONAL_PROTEIN_MODIFICATION	179	0.2760868	1.0659008	0.35106382	0.4249375	1.0	7009	tags=36%, list=21%, signal=45%
ST_T_CELL_SIGNAL_TRANSDUCTION	43	0.2964545	1.0653019	0.36982968	0.42525244	1.0	3582	tags=21%, list=11%, signal=23%
PID_EPHB_FWD_PATHWAY	40	0.31563807	1.0650946	0.34553775	0.42487937	1.0	3677	tags=23%, list=11%, signal=25%
REACTOME_AMINO_ACID_AND_OLIGOPEPTIDE_SLC_TRANSPORTERS	49	0.28167328	1.063325	0.36119404	0.42689455	1.0	3514	tags=18%, list=10%, signal=20%
REACTOME_INSULIN_SYNTHESIS_AND_PROCESSING	19	0.36421385	1.0629447	0.38041002	0.42674345	1.0	6009	tags=37%, list=18%, signal=45%
PID_CDC42_PATHWAY	69	0.31247136	1.0625957	0.3507109	0.4265612	1.0	5828	tags=29%, list=17%, signal=35%
REACTOME_PHOSPHOLIPID_METABOLISM	190	0.26169792	1.0608987	0.352657	0.42844224	1.0	5739	tags=28%, list=17%, signal=33%
REACTOME_AXON_GUIDANCE	240	0.24533826	1.057108	0.32258064	0.43343753	1.0	6994	tags=28%, list=21%, signal=35%
REACTOME_CTLA4_INHIBITORY_SIGNALING	21	0.35963824	1.056695	0.35365853	0.43338266	1.0	7166	tags=38%, list=21%, signal=48%
KEGG_NOTCH_SIGNALING_PATHWAY	46	0.3191427	1.0561646	0.3736018	0.43347716	1.0	6041	tags=30%, list=18%, signal=37%
REACTOME_PRE_NOTCH_PROCESSING_IN_GOLGI	15	0.38515848	1.055339	0.38495576	0.43397886	1.0	4363	tags=40%, list=13%, signal=46%
ST_WNT_BETA_CATENIN_PATHWAY	33	0.29958028	1.0549024	0.32972974	0.43401197	1.0	7259	tags=39%, list=21%, signal=50%
REACTOME_IL_2_SIGNALING	39	0.30538282	1.0548202	0.35840708	0.43344843	1.0	5126	tags=26%, list=15%, signal=30%
KEGG_FOCAL_ADHESION	193	0.27165473	1.0547131	0.37604457	0.43297297	1.0	7110	tags=33%, list=21%, signal=41%
KEGG_BUTANOATE_METABOLISM	34	0.335046	1.0534799	0.38356164	0.4342402	1.0	2216	tags=21%, list=6%, signal=22%
KEGG_SELENOAMINO_ACID_METABOLISM	25	0.37199795	1.0530664	0.36206895	0.4342038	1.0	4557	tags=28%, list=13%, signal=32%
PID_LYSOPHOSPHOLIPID_PATHWAY	66	0.30754584	1.0496776	0.38480392	0.43837753	1.0	7210	tags=42%, list=21%, signal=54%
PID_HEDGEHOG_2PATHWAY	22	0.34175578	1.0491446	0.39466667	0.4384005	1.0	8584	tags=45%, list=25%, signal=61%
BIOCARTA_VIP_PATHWAY	26	0.34920132	1.0473312	0.3976744	0.4404407	1.0	3182	tags=27%, list=9%, signal=30%
KEGG_PHENYLALANINE_METABOLISM	18	0.33888015	1.0472885	0.3933162	0.4397997	1.0	9639	tags=50%, list=28%, signal=70%
REACTOME_PI_METABOLISM	47	0.3042738	1.0428276	0.3611738	0.44583687	1.0	5693	tags=34%, list=17%, signal=41%
PID_NFAT_TFPATHWAY	46	0.2866204	1.0414714	0.38636363	0.44715387	1.0	2379	tags=15%, list=7%, signal=16%
REACTOME_MEMBRANE_TRAFFICKING	119	0.29594928	1.0351259	0.39101124	0.45596784	1.0	8532	tags=44%, list=25%, signal=58%
PID_CDC42_REG_PATHWAY	29	0.33674106	1.0336494	0.37990198	0.45764455	1.0	5348	tags=28%, list=16%, signal=33%
PID_P38_ALPHA_BETA_PATHWAY	31	0.32388204	1.0322288	0.38647342	0.4590839	1.0	3682	tags=23%, list=11%, signal=25%
KEGG_PATHOGENIC_ESCHERICHIA_COLI_INFECTION	51	0.3023707	1.0316288	0.4113475	0.45924017	1.0	7065	tags=33%, list=21%, signal=42%
KEGG_DRUG_METABOLISM_OTHER_ENZYMES	38	0.2852773	1.0292236	0.40361446	0.46212944	1.0	5817	tags=26%, list=17%, signal=32%
BIOCARTA_NOS1_PATHWAY	21	0.3196539	1.0291114	0.3957346	0.46160653	1.0	4751	tags=24%, list=14%, signal=28%
BIOCARTA_CK1_PATHWAY	17	0.3285586	1.0240101	0.4	0.46889016	1.0	1618	tags=12%, list=5%, signal=12%
PID_ARF6_TRAFFICKING_PATHWAY	47	0.29398704	1.0194647	0.39054728	0.4751122	1.0	6293	tags=32%, list=18%, signal=39%
REACTOME_P130CAS_LINKAGE_TO_MAPK_SIGNALING_FOR_INTEGRINS	15	0.3374763	1.0148681	0.44471154	0.481674	1.0	6817	tags=33%, list=20%, signal=42%
KEGG_LONG_TERM_POTENTIATION	69	0.2620813	1.0124302	0.42022473	0.48476642	1.0	4809	tags=23%, list=14%, signal=27%
REACTOME_TRANSMEMBRANE_TRANSPORT_OF_SMALL_MOLECULES	403	0.20204203	1.0121764	0.41004184	0.48438203	1.0	5410	tags=19%, list=16%, signal=23%
KEGG_TYROSINE_METABOLISM	42	0.2754036	1.0113173	0.41952506	0.48501915	1.0	9639	tags=38%, list=28%, signal=53%
KEGG_PENTOSE_AND_GLUCURONATE_INTERCONVERSIONS	18	0.3738619	1.0111783	0.43645084	0.4845565	1.0	4565	tags=28%, list=13%, signal=32%
PID_MAPK_TRK_PATHWAY	34	0.3183808	1.0087152	0.43254817	0.48763913	1.0	7507	tags=35%, list=22%, signal=45%
KEGG_GLYCEROLIPID_METABOLISM	48	0.28151852	1.0068823	0.4509284	0.4900036	1.0	5249	tags=27%, list=15%, signal=32%
KEGG_ADHERENS_JUNCTION	72	0.27471155	1.0030166	0.45103094	0.4954127	1.0	7012	tags=32%, list=21%, signal=40%
REACTOME_RORA_ACTIVATES_CIRCADIAN_EXPRESSION	23	0.36425015	0.99875015	0.45788336	0.50152594	1.0	7630	tags=39%, list=22%, signal=50%
KEGG_PROPANOATE_METABOLISM	32	0.3681748	0.9958757	0.4763033	0.5053721	1.0	4296	tags=31%, list=13%, signal=36%
PID_IL6_7_PATHWAY	47	0.27655008	0.9952438	0.47863248	0.5055678	1.0	6332	tags=28%, list=19%, signal=34%
BIOCARTA_ECM_PATHWAY	24	0.33608443	0.9942434	0.43721974	0.5062906	1.0	6817	tags=33%, list=20%, signal=42%
BIOCARTA_CXCR4_PATHWAY	24	0.35396913	0.99408925	0.4366516	0.5058267	1.0	9077	tags=54%, list=27%, signal=74%
PID_GMCSF_PATHWAY	36	0.30414322	0.99350774	0.471831	0.5059994	1.0	9077	tags=44%, list=27%, signal=60%
KEGG_PEROXISOME	77	0.296108	0.99236727	0.4549763	0.5070255	1.0	7970	tags=34%, list=23%, signal=44%
BIOCARTA_ERK5_PATHWAY	18	0.34495464	0.9886227	0.4479638	0.5124235	1.0	3677	tags=22%, list=11%, signal=25%
PID_A6B1_A6B4_INTEGRIN_PATHWAY	45	0.31218368	0.98857486	0.46275395	0.5117375	1.0	5828	tags=33%, list=17%, signal=40%
REACTOME_TCR_SIGNALING	50	0.28275892	0.9884918	0.47869673	0.5110899	1.0	5238	tags=22%, list=15%, signal=26%
KEGG_GNRH_SIGNALING_PATHWAY	99	0.22552353	0.9863198	0.49008498	0.5137429	1.0	4736	tags=20%, list=14%, signal=23%
REACTOME_OPIOID_SIGNALLING	76	0.24188851	0.9841665	0.4699739	0.5164217	1.0	7507	tags=30%, list=22%, signal=39%
PID_HES_HEY_PATHWAY	47	0.26844674	0.9804932	0.4796748	0.52163893	1.0	9351	tags=43%, list=27%, signal=59%
PID_HDAC_CLASSIII_PATHWAY	25	0.31954584	0.9790717	0.48654708	0.52333254	1.0	4274	tags=20%, list=13%, signal=23%
PID_HIF1_TFPATHWAY	65	0.3060206	0.97832566	0.4549763	0.5237794	1.0	5039	tags=25%, list=15%, signal=29%
REACTOME_DOWNSTREAM_TCR_SIGNALING	33	0.30626342	0.97652435	0.4811321	0.5260187	1.0	7012	tags=30%, list=21%, signal=38%
PID_AJDISS_2PATHWAY	46	0.27588192	0.97184074	0.4507389	0.53276366	1.0	6220	tags=30%, list=18%, signal=37%
PID_BCR_5PATHWAY	65	0.27755284	0.97147876	0.4963145	0.5326795	1.0	6332	tags=29%, list=19%, signal=36%
KEGG_INOSITOL_PHOSPHATE_METABOLISM	54	0.29379007	0.96753937	0.50337076	0.5384063	1.0	5947	tags=31%, list=17%, signal=38%
BIOCARTA_PML_PATHWAY	15	0.3353756	0.9652363	0.4741784	0.5412215	1.0	3235	tags=20%, list=9%, signal=22%
KEGG_MELANOMA	71	0.23796476	0.9641178	0.5565217	0.54240507	1.0	5667	tags=27%, list=17%, signal=32%
REACTOME_REGULATION_OF_SIGNALING_BY_CBL	18	0.32389215	0.96322864	0.5245098	0.543042	1.0	5126	tags=33%, list=15%, signal=39%
REACTOME_POST_NMDA_RECEPTOR_ACTIVATION_EVENTS	33	0.29064304	0.9568548	0.48672566	0.55296725	1.0	7960	tags=36%, list=23%, signal=47%
PID_TRAIL_PATHWAY	28	0.32168862	0.9492465	0.4878587	0.5652336	1.0	5931	tags=32%, list=17%, signal=39%
BIOCARTA_TPO_PATHWAY	24	0.3077903	0.94812375	0.5253012	0.56627876	1.0	9077	tags=50%, list=27%, signal=68%
ST_B_CELL_ANTIGEN_RECEPTOR	39	0.26981765	0.94715977	0.55334985	0.5671089	1.0	9841	tags=51%, list=29%, signal=72%
REACTOME_HEPARAN_SULFATE_HEPARIN_HS_GAG_METABOLISM	50	0.26720884	0.9442354	0.5552699	0.57119316	1.0	9024	tags=38%, list=26%, signal=52%
PID_S1P_META_PATHWAY	20	0.3097883	0.94349825	0.5661765	0.57158643	1.0	7039	tags=45%, list=21%, signal=57%
KEGG_REGULATION_OF_AUTOPHAGY	29	0.29565033	0.9426586	0.5253456	0.57223547	1.0	8641	tags=41%, list=25%, signal=55%
REACTOME_RAS_ACTIVATION_UOPN_CA2_INFUX_THROUGH_NMDA_RECEPTOR	17	0.32733357	0.94200575	0.5388027	0.5724773	1.0	7960	tags=35%, list=23%, signal=46%
BIOCARTA_LONGEVITY_PATHWAY	15	0.31888998	0.94045216	0.57100594	0.5742546	1.0	4077	tags=27%, list=12%, signal=30%
BIOCARTA_PYK2_PATHWAY	28	0.3076245	0.9354286	0.5358744	0.5820998	1.0	4184	tags=25%, list=12%, signal=28%
KEGG_LYSOSOME	117	0.2623616	0.9340837	0.5403423	0.58356977	1.0	6580	tags=34%, list=19%, signal=42%
PID_RAC1_PATHWAY	54	0.2735598	0.932146	0.53255814	0.5862156	1.0	6074	tags=28%, list=18%, signal=34%
BIOCARTA_MEF2D_PATHWAY	18	0.30836156	0.9310889	0.5947867	0.587275	1.0	3160	tags=22%, list=9%, signal=24%
REACTOME_PLATELET_SENSITIZATION_BY_LDL	15	0.3493283	0.92359406	0.567696	0.5993119	1.0	7166	tags=47%, list=21%, signal=59%
KEGG_THYROID_CANCER	28	0.28477037	0.9214354	0.600907	0.60219437	1.0	7963	tags=39%, list=23%, signal=51%
REACTOME_DAG_AND_IP3_SIGNALING	31	0.27367672	0.91909224	0.6069652	0.6054482	1.0	6594	tags=29%, list=19%, signal=36%
BIOCARTA_TGFB_PATHWAY	19	0.33062398	0.91744304	0.56324583	0.6074925	1.0	7800	tags=37%, list=23%, signal=48%
PID_INTEGRIN1_PATHWAY	64	0.30793065	0.9165128	0.5496183	0.6081821	1.0	6600	tags=36%, list=19%, signal=44%
PID_LYMPH_ANGIOGENESIS_PATHWAY	24	0.31052652	0.9148039	0.5456731	0.6101295	1.0	9812	tags=54%, list=29%, signal=76%
REACTOME_GLUCAGON_SIGNALING_IN_METABOLIC_REGULATION	32	0.26680216	0.9139677	0.577957	0.610647	1.0	5570	tags=28%, list=16%, signal=34%
REACTOME_CIRCADIAN_REPRESSION_OF_EXPRESSION_BY_REV_ERBA	22	0.32778472	0.91296947	0.556962	0.6115277	1.0	7630	tags=36%, list=22%, signal=47%
KEGG_RIG_I_LIKE_RECEPTOR_SIGNALING_PATHWAY	66	0.25972882	0.9122891	0.59569377	0.61183554	1.0	10716	tags=42%, list=31%, signal=62%
SA_PTEN_PATHWAY	17	0.33544418	0.90893286	0.54147464	0.61671627	1.0	10287	tags=65%, list=30%, signal=93%
PID_EPHRINB_REV_PATHWAY	30	0.26788372	0.9082227	0.618799	0.6170753	1.0	5521	tags=23%, list=16%, signal=28%
REACTOME_PKA_MEDIATED_PHOSPHORYLATION_OF_CREB	17	0.29536632	0.9068363	0.60714287	0.6186362	1.0	3978	tags=24%, list=12%, signal=27%
REACTOME_TRANS_GOLGI_NETWORK_VESICLE_BUDDING	54	0.28693274	0.902669	0.6065217	0.6249465	1.0	6631	tags=39%, list=19%, signal=48%
KEGG_VASOPRESSIN_REGULATED_WATER_REABSORPTION	44	0.25517994	0.90136087	0.63076925	0.6262876	1.0	9547	tags=45%, list=28%, signal=63%
REACTOME_INNATE_IMMUNE_SYSTEM	242	0.20213734	0.9010362	0.66360855	0.6260344	1.0	8355	tags=32%, list=24%, signal=42%
PID_GLYPICAN_1PATHWAY	27	0.28406623	0.8977567	0.63461536	0.6309209	1.0	8321	tags=37%, list=24%, signal=49%
BIOCARTA_IL2_PATHWAY	22	0.2941439	0.8955343	0.6048035	0.63389236	1.0	3235	tags=23%, list=9%, signal=25%
BIOCARTA_AGR_PATHWAY	35	0.24431066	0.89400995	0.6609337	0.6355743	1.0	8788	tags=40%, list=26%, signal=54%
REACTOME_SYNTHESIS_OF_PIPS_AT_THE_PLASMA_MEMBRANE	30	0.2700843	0.88973135	0.6418605	0.641933	1.0	5126	tags=30%, list=15%, signal=35%
KEGG_TOLL_LIKE_RECEPTOR_SIGNALING_PATHWAY	95	0.23241836	0.88934547	0.63829786	0.6417196	1.0	8709	tags=34%, list=26%, signal=45%
PID_CD8_TCR_PATHWAY	52	0.23026122	0.88928103	0.64415586	0.64095545	1.0	3411	tags=17%, list=10%, signal=19%
REACTOME_GOLGI_ASSOCIATED_VESICLE_BIOGENESIS	47	0.2870575	0.8855406	0.6066667	0.64644676	1.0	6580	tags=38%, list=19%, signal=47%
REACTOME_HS_GAG_BIOSYNTHESIS	30	0.28005418	0.88468814	0.64136124	0.64707816	1.0	8601	tags=37%, list=25%, signal=49%
KEGG_AXON_GUIDANCE	127	0.22471471	0.8840314	0.64857143	0.64728075	1.0	5504	tags=24%, list=16%, signal=29%
PID_IL4_2PATHWAY	63	0.21649255	0.8779789	0.74927115	0.6568229	1.0	9812	tags=41%, list=29%, signal=58%
REACTOME_TRANSPORT_OF_VITAMINS_NUCLEOSIDES_AND_RELATED_MOLECULES	31	0.2534418	0.8767911	0.6753247	0.65787435	1.0	4593	tags=19%, list=13%, signal=22%
KEGG_FRUCTOSE_AND_MANNOSE_METABOLISM	33	0.2743592	0.8760142	0.6229508	0.65825146	1.0	5522	tags=27%, list=16%, signal=33%
PID_CD8_TCR_DOWNSTREAM_PATHWAY	60	0.2243115	0.8738323	0.69736844	0.6609999	1.0	3411	tags=17%, list=10%, signal=18%
PID_S1P_S1P2_PATHWAY	24	0.289335	0.8736892	0.64801866	0.66034985	1.0	7039	tags=38%, list=21%, signal=47%
BIOCARTA_AT1R_PATHWAY	33	0.2729475	0.8718206	0.6458333	0.66277206	1.0	8036	tags=36%, list=24%, signal=48%
BIOCARTA_CTLA4_PATHWAY	18	0.26454473	0.86784637	0.6643519	0.66891956	1.0	3677	tags=17%, list=11%, signal=19%
REACTOME_REGULATION_OF_WATER_BALANCE_BY_RENAL_AQUAPORINS	42	0.22698095	0.8531492	0.76375407	0.6934202	1.0	6594	tags=29%, list=19%, signal=35%
REACTOME_INTEGRIN_ALPHAIIB_BETA3_SIGNALING	27	0.2480824	0.8491936	0.69287467	0.6993039	1.0	6817	tags=30%, list=20%, signal=37%
BIOCARTA_BARRESTIN_SRC_PATHWAY	15	0.30189422	0.84694755	0.69736844	0.7024486	1.0	4518	tags=27%, list=13%, signal=31%
BIOCARTA_GH_PATHWAY	27	0.26244524	0.8464937	0.74216866	0.70216787	1.0	4077	tags=22%, list=12%, signal=25%
KEGG_TYPE_II_DIABETES_MELLITUS	44	0.22937162	0.8440883	0.73866665	0.7053059	1.0	6154	tags=27%, list=18%, signal=33%
REACTOME_IL_RECEPTOR_SHC_SIGNALING	25	0.24607392	0.8420142	0.73186815	0.70782256	1.0	6332	tags=28%, list=19%, signal=34%
KEGG_ASCORBATE_AND_ALDARATE_METABOLISM	15	0.32717323	0.8358873	0.6813725	0.7171893	1.0	2621	tags=20%, list=8%, signal=22%
KEGG_GLYCEROPHOSPHOLIPID_METABOLISM	73	0.21890222	0.83332676	0.78450364	0.7206968	1.0	5249	tags=23%, list=15%, signal=27%
PID_NFKAPPAB_ATYPICAL_PATHWAY	16	0.31188837	0.83132845	0.70444447	0.7230533	1.0	6241	tags=38%, list=18%, signal=46%
KEGG_HEDGEHOG_SIGNALING_PATHWAY	56	0.22253728	0.82865655	0.70234984	0.72676426	1.0	7377	tags=29%, list=22%, signal=36%
PID_INTEGRIN5_PATHWAY	16	0.33759177	0.82702196	0.61256546	0.7286057	1.0	9630	tags=44%, list=28%, signal=61%
PID_RXR_VDR_PATHWAY	24	0.3033368	0.8260441	0.6626214	0.7292307	1.0	6797	tags=29%, list=20%, signal=36%
PID_RAS_PATHWAY	28	0.2593452	0.8254149	0.76235294	0.72929066	1.0	7960	tags=43%, list=23%, signal=56%
REACTOME_RESPONSE_TO_ELEVATED_PLATELET_CYTOSOLIC_CA2_	78	0.21669394	0.8242009	0.76368874	0.7303603	1.0	8321	tags=31%, list=24%, signal=41%
KEGG_NATURAL_KILLER_CELL_MEDIATED_CYTOTOXICITY	113	0.19848247	0.8190568	0.81602377	0.73815376	1.0	6986	tags=24%, list=20%, signal=30%
REACTOME_G_ALPHA_Z_SIGNALLING_EVENTS	43	0.2271039	0.81599116	0.76229507	0.74201643	1.0	7039	tags=35%, list=21%, signal=44%
REACTOME_ADP_SIGNALLING_THROUGH_P2RY12	20	0.2749238	0.81539315	0.7012658	0.7421163	1.0	7039	tags=35%, list=21%, signal=44%
PID_WNT_SIGNALING_PATHWAY	28	0.26757812	0.8117085	0.691689	0.74730927	1.0	9946	tags=46%, list=29%, signal=65%
REACTOME_INTEGRATION_OF_ENERGY_METABOLISM	113	0.19140652	0.7951089	0.91525424	0.7733408	1.0	8628	tags=35%, list=25%, signal=46%
REACTOME_NETRIN1_SIGNALING	38	0.21013689	0.792857	0.82100236	0.7760833	1.0	9743	tags=37%, list=29%, signal=52%
PID_RAC1_REG_PATHWAY	38	0.2268279	0.789261	0.8471178	0.7807814	1.0	8400	tags=37%, list=25%, signal=49%
REACTOME_PHASE_II_CONJUGATION	59	0.21976072	0.7790763	0.8431877	0.79554236	1.0	4565	tags=20%, list=13%, signal=23%
PID_AVB3_INTEGRIN_PATHWAY	73	0.21653746	0.7782712	0.7711864	0.7957595	1.0	8981	tags=41%, list=26%, signal=56%
KEGG_GLYCOSAMINOGLYCAN_BIOSYNTHESIS_KERATAN_SULFATE	15	0.27161312	0.77709866	0.8172589	0.7964412	1.0	8195	tags=40%, list=24%, signal=53%
ST_INTERLEUKIN_4_PATHWAY	26	0.25444177	0.77515066	0.793722	0.7982016	1.0	9812	tags=42%, list=29%, signal=59%
PID_ECADHERIN_NASCENT_AJ_PATHWAY	37	0.2520857	0.772354	0.79212254	0.80132127	1.0	6402	tags=27%, list=19%, signal=33%
REACTOME_CA_DEPENDENT_EVENTS	29	0.22226004	0.76508486	0.8807786	0.8114663	1.0	4768	tags=21%, list=14%, signal=24%
PID_LPA4_PATHWAY	15	0.27409226	0.7594069	0.8018868	0.81907517	1.0	7507	tags=40%, list=22%, signal=51%
REACTOME_ACTIVATION_OF_NMDA_RECEPTOR_UPON_GLUTAMATE_BINDING_AND_POSTSYNAPTIC_EVENTS	37	0.21713652	0.75849485	0.8340909	0.81918067	1.0	7960	tags=32%, list=23%, signal=42%
ST_G_ALPHA_I_PATHWAY	34	0.22051802	0.75449026	0.8922306	0.824108	1.0	4809	tags=21%, list=14%, signal=24%
PID_UPA_UPAR_PATHWAY	41	0.22761412	0.75393474	0.8307292	0.82381237	1.0	6034	tags=27%, list=18%, signal=33%
BIOCARTA_BIOPEPTIDES_PATHWAY	42	0.22177981	0.75365347	0.84869975	0.82311875	1.0	4698	tags=19%, list=14%, signal=22%
BIOCARTA_CARDIACEGF_PATHWAY	18	0.25047567	0.749788	0.85604113	0.82758904	1.0	8020	tags=39%, list=24%, signal=51%
KEGG_PHOSPHATIDYLINOSITOL_SIGNALING_SYSTEM	76	0.20275337	0.7484293	0.9030023	0.8285178	1.0	5591	tags=25%, list=16%, signal=30%
REACTOME_PHOSPHOLIPASE_C_MEDIATED_CASCADE	53	0.18593806	0.74660116	0.9255952	0.83001506	1.0	6594	tags=25%, list=19%, signal=30%
REACTOME_NCAM_SIGNALING_FOR_NEURITE_OUT_GROWTH	64	0.19409724	0.74531037	0.82469136	0.83074313	1.0	6994	tags=28%, list=21%, signal=35%
BIOCARTA_HCMV_PATHWAY	17	0.29679134	0.7445865	0.8150685	0.83077806	1.0	9841	tags=47%, list=29%, signal=66%
KEGG_JAK_STAT_SIGNALING_PATHWAY	142	0.17020905	0.74346375	0.96024466	0.83139074	1.0	8879	tags=31%, list=26%, signal=42%
REACTOME_CREB_PHOSPHORYLATION_THROUGH_THE_ACTIVATION_OF_RAS	27	0.23892424	0.73798585	0.81127983	0.8379139	1.0	7960	tags=33%, list=23%, signal=43%
PID_IL27_PATHWAY	25	0.23708989	0.7312189	0.8110599	0.8460287	1.0	6222	tags=24%, list=18%, signal=29%
REACTOME_ACTIVATION_OF_CHAPERONE_GENES_BY_XBP1S	44	0.23711953	0.7309731	0.8033126	0.84523356	1.0	10360	tags=48%, list=30%, signal=68%
REACTOME_THROMBIN_SIGNALLING_THROUGH_PROTEINASE_ACTIVATED_RECEPTORS_PARS	31	0.21291448	0.7152523	0.87470996	0.86461735	1.0	6220	tags=32%, list=18%, signal=39%
REACTOME_CREB_PHOSPHORYLATION_THROUGH_THE_ACTIVATION_OF_CAMKII	15	0.25040054	0.714297	0.82217574	0.86469465	1.0	5015	tags=20%, list=15%, signal=23%
KEGG_FC_EPSILON_RI_SIGNALING_PATHWAY	77	0.16834117	0.7120125	0.94871795	0.86640275	1.0	9170	tags=31%, list=27%, signal=43%
BIOCARTA_CDC42RAC_PATHWAY	16	0.28741503	0.71108437	0.79079497	0.86631423	1.0	10930	tags=56%, list=32%, signal=83%
BIOCARTA_BAD_PATHWAY	25	0.20780432	0.69863737	0.92802054	0.87994003	1.0	8639	tags=32%, list=25%, signal=43%
REACTOME_SHC_MEDIATED_CASCADE	28	0.20818366	0.69337547	0.9134078	0.88494915	1.0	6439	tags=29%, list=19%, signal=35%
BIOCARTA_INFLAM_PATHWAY	26	0.2411543	0.692943	0.8364055	0.884317	1.0	8879	tags=35%, list=26%, signal=47%
BIOCARTA_CYTOKINE_PATHWAY	19	0.23359375	0.6854577	0.7919192	0.891543	1.0	6222	tags=21%, list=18%, signal=26%
KEGG_HISTIDINE_METABOLISM	29	0.21864636	0.679233	0.91240877	0.8970964	1.0	1738	tags=10%, list=5%, signal=11%
REACTOME_PLC_BETA_MEDIATED_EVENTS	42	0.18745528	0.6718806	0.9408867	0.90375215	1.0	7507	tags=26%, list=22%, signal=34%
PID_ARF_3PATHWAY	19	0.24319348	0.6711562	0.8792373	0.90328354	1.0	6764	tags=37%, list=20%, signal=46%
REACTOME_PEROXISOMAL_LIPID_METABOLISM	19	0.26469448	0.67003345	0.86744183	0.90325916	1.0	7619	tags=37%, list=22%, signal=47%
BIOCARTA_NKCELLS_PATHWAY	18	0.24574204	0.66570973	0.9099307	0.9065164	1.0	4452	tags=22%, list=13%, signal=26%
KEGG_PPAR_SIGNALING_PATHWAY	66	0.17084874	0.66386455	0.96327686	0.90721375	1.0	5032	tags=18%, list=15%, signal=21%
REACTOME_G_PROTEIN_ACTIVATION	26	0.1955156	0.6514258	0.902439	0.9174457	1.0	7039	tags=27%, list=21%, signal=34%
REACTOME_SMOOTH_MUSCLE_CONTRACTION	23	0.2133732	0.638518	0.9518072	0.9272328	1.0	5903	tags=22%, list=17%, signal=26%
REACTOME_A_TETRASACCHARIDE_LINKER_SEQUENCE_IS_REQUIRED_FOR_GAG_SYNTHESIS	25	0.2071766	0.63726676	0.9196891	0.92708933	1.0	6371	tags=24%, list=19%, signal=29%
BIOCARTA_GATA3_PATHWAY	16	0.20379266	0.6341578	0.9670051	0.9284632	1.0	8879	tags=31%, list=26%, signal=42%
REACTOME_PROSTACYCLIN_SIGNALLING_THROUGH_PROSTACYCLIN_RECEPTOR	18	0.2173027	0.6270289	0.9352518	0.9328806	1.0	5570	tags=28%, list=16%, signal=33%
REACTOME_MYOGENESIS	27	0.19214761	0.62607694	0.9552573	0.9324015	1.0	8258	tags=19%, list=24%, signal=24%
REACTOME_SIGNAL_AMPLIFICATION	30	0.18936723	0.62356323	0.9617347	0.9330591	1.0	7115	tags=33%, list=21%, signal=42%
BIOCARTA_TH1TH2_PATHWAY	18	0.21307243	0.5916993	0.9168539	0.9526596	1.0	26841	tags=100%, list=79%, signal=469%
KEGG_GLYCOSAMINOGLYCAN_DEGRADATION	19	0.20608522	0.5789532	0.9655172	0.95873857	1.0	5640	tags=16%, list=17%, signal=19%
ST_G_ALPHA_S_PATHWAY	15	0.19797218	0.569499	0.9736264	0.9623695	1.0	9077	tags=33%, list=27%, signal=45%
REACTOME_TRAF6_MEDIATED_IRF7_ACTIVATION	27	0.1804274	0.52102786	0.9804348	0.9805467	1.0	10666	tags=37%, list=31%, signal=54%
REACTOME_REGULATION_OF_IFNA_SIGNALING	21	0.18130167	0.5178584	0.9782609	0.9802975	1.0	3234	tags=10%, list=9%, signal=11%
PID_ANTHRAX_PATHWAY	16	0.17904039	0.5083805	0.99749374	0.9819898	1.0	8672	tags=31%, list=25%, signal=42%
BIOCARTA_ERYTH_PATHWAY	15	0.19693257	0.4971963	0.9724771	0.9838744	1.0	8498	tags=33%, list=25%, signal=44%
BIOCARTA_EDG1_PATHWAY	27	0.14619668	0.45738593	1.0	0.9907182	1.0	7039	tags=22%, list=21%, signal=28%

## Sheet: Feuil1
Dataset EV3:
GSEA analysis of curated geneset enriched in the MYC high subgroup
