# Supplementary material for: Gene expression profiling of patient‐derived pancreatic cancer xenografts predicts sensitivity to the BET bromodomain inhibitor JQ1: implications for individualized medicine efforts
Source: EMBO Mol Med. 2017 Mar 8;9(4):482–97. doi: 10.15252/emmm.201606975 (PMC5376755; doi:10.15252/emmm.201606975)
Supplement: Supplementary file 5 — Dataset EV4 [file EMMM-9-482-s005.xlsx]

## Sheet: gsea_report_for_MYC_Low_1479231
NAME	SIZE	ES	NES	NOM p-val	FDR q-val	FWER p-val	RANK AT MAX	LEADING EDGE
REACTOME_AMINE_COMPOUND_SLC_TRANSPORTERS	26	-0.58551085	-1.7290717	0.005484461	1.0	0.655	7056	tags=62%, list=21%, signal=78%
KEGG_O_GLYCAN_BIOSYNTHESIS	26	-0.62080383	-1.6700222	0.014059754	1.0	0.806	1710	tags=38%, list=5%, signal=40%
REACTOME_ION_TRANSPORT_BY_P_TYPE_ATPASES	32	-0.47997752	-1.6163881	0.0050847456	1.0	0.911	2967	tags=31%, list=9%, signal=34%
REACTOME_O_LINKED_GLYCOSYLATION_OF_MUCINS	52	-0.5337101	-1.6050487	0.015479876	1.0	0.927	1722	tags=31%, list=5%, signal=32%
REACTOME_CYTOCHROME_P450_ARRANGED_BY_SUBSTRATE_TYPE	46	-0.4897267	-1.5819815	0.016975308	1.0	0.945	5737	tags=30%, list=17%, signal=37%
REACTOME_NA_CL_DEPENDENT_NEUROTRANSMITTER_TRANSPORTERS	17	-0.581776	-1.5749063	0.020992367	0.94884956	0.95	5938	tags=59%, list=17%, signal=71%
REACTOME_DEFENSINS	31	-0.4933729	-1.570507	0.030360531	0.8435493	0.952	12805	tags=68%, list=38%, signal=108%
KEGG_GLYCOSPHINGOLIPID_BIOSYNTHESIS_LACTO_AND_NEOLACTO_SERIES	26	-0.5246527	-1.5576733	0.026446281	0.8276009	0.958	1097	tags=27%, list=3%, signal=28%
REACTOME_COMPLEMENT_CASCADE	26	-0.5680049	-1.5523822	0.039694656	0.76998246	0.964	5932	tags=50%, list=17%, signal=60%
REACTOME_ION_CHANNEL_TRANSPORT	53	-0.4173747	-1.5434002	0.017761989	0.74722934	0.967	3338	tags=26%, list=10%, signal=29%
REACTOME_ACYL_CHAIN_REMODELLING_OF_PS	15	-0.6057963	-1.5325643	0.06654344	0.7419229	0.973	6291	tags=53%, list=18%, signal=65%
KEGG_LINOLEIC_ACID_METABOLISM	27	-0.5599156	-1.5303947	0.063439064	0.69156224	0.973	7208	tags=44%, list=21%, signal=56%
REACTOME_PEPTIDE_LIGAND_BINDING_RECEPTORS	178	-0.42935413	-1.5272411	0.04262295	0.6542926	0.974	9227	tags=46%, list=27%, signal=62%
REACTOME_ACYL_CHAIN_REMODELLING_OF_PE	21	-0.560444	-1.5101506	0.07749078	0.69569033	0.984	6291	tags=48%, list=18%, signal=58%
REACTOME_CLASS_A1_RHODOPSIN_LIKE_RECEPTORS	283	-0.40755057	-1.500499	0.06095552	0.6978581	0.985	9810	tags=46%, list=29%, signal=63%
REACTOME_OLFACTORY_SIGNALING_PATHWAY	287	-0.3876311	-1.4853996	0.046511628	0.7296791	0.99	13260	tags=57%, list=39%, signal=92%
REACTOME_POTASSIUM_CHANNELS	96	-0.40714443	-1.4739031	0.06032907	0.74508965	0.99	13008	tags=54%, list=38%, signal=87%
REACTOME_GABA_SYNTHESIS_RELEASE_REUPTAKE_AND_DEGRADATION	17	-0.5143008	-1.4577715	0.073426574	0.7885587	0.995	5174	tags=41%, list=15%, signal=49%
REACTOME_G_ALPHA_Q_SIGNALLING_EVENTS	175	-0.36858416	-1.4480118	0.030110935	0.7960308	0.995	9534	tags=43%, list=28%, signal=59%
REACTOME_TERMINATION_OF_O_GLYCAN_BIOSYNTHESIS	20	-0.58705753	-1.4438661	0.06656581	0.7760932	0.995	1722	tags=30%, list=5%, signal=32%
BIOCARTA_MYOSIN_PATHWAY	31	-0.47877946	-1.4424349	0.072463766	0.74623686	0.995	4932	tags=42%, list=14%, signal=49%
REACTOME_BETA_DEFENSINS	26	-0.44947094	-1.4333825	0.08316832	0.7526066	0.997	12805	tags=62%, list=38%, signal=98%
KEGG_OLFACTORY_TRANSDUCTION	351	-0.36629578	-1.4298152	0.051923078	0.73555154	0.997	13260	tags=55%, list=39%, signal=89%
REACTOME_SEMA4D_INDUCED_CELL_MIGRATION_AND_GROWTH_CONE_COLLAPSE	25	-0.531807	-1.4241536	0.12523365	0.7299652	0.997	3904	tags=36%, list=11%, signal=41%
REACTOME_GPCR_LIGAND_BINDING	382	-0.3717557	-1.4177903	0.08809135	0.7282429	0.997	9810	tags=43%, list=29%, signal=59%
REACTOME_PHASE1_FUNCTIONALIZATION_OF_COMPOUNDS	65	-0.43525136	-1.4168067	0.08513932	0.7045543	0.997	6118	tags=28%, list=18%, signal=34%
REACTOME_ACYL_CHAIN_REMODELLING_OF_PC	22	-0.5010062	-1.4123596	0.101265825	0.69622254	0.997	6291	tags=41%, list=18%, signal=50%
REACTOME_CHYLOMICRON_MEDIATED_LIPID_TRANSPORT	15	-0.55038553	-1.3975446	0.11724138	0.7319189	0.998	2378	tags=27%, list=7%, signal=29%
REACTOME_ACYL_CHAIN_REMODELLING_OF_PG	16	-0.52313	-1.3909599	0.12431444	0.7357159	0.998	6291	tags=44%, list=18%, signal=54%
BIOCARTA_ARAP_PATHWAY	17	-0.5294876	-1.3815224	0.1160221	0.7509596	0.999	1191	tags=24%, list=3%, signal=24%
REACTOME_VOLTAGE_GATED_POTASSIUM_CHANNELS	43	-0.41194504	-1.3636397	0.11732852	0.80376667	1.0	12792	tags=51%, list=38%, signal=82%
REACTOME_G_ALPHA_I_SIGNALLING_EVENTS	185	-0.35453483	-1.3443838	0.09250399	0.86282283	1.0	9602	tags=41%, list=28%, signal=56%
REACTOME_EFFECTS_OF_PIP2_HYDROLYSIS	23	-0.44351587	-1.3385959	0.12435233	0.86228746	1.0	6391	tags=43%, list=19%, signal=53%
REACTOME_CELL_CELL_JUNCTION_ORGANIZATION	56	-0.4086854	-1.3292534	0.1163142	0.87845105	1.0	5026	tags=29%, list=15%, signal=33%
KEGG_MATURITY_ONSET_DIABETES_OF_THE_YOUNG	24	-0.5124584	-1.3213007	0.19636364	0.8893299	1.0	11181	tags=63%, list=33%, signal=93%
BIOCARTA_IL17_PATHWAY	15	-0.49810413	-1.3114442	0.1827112	0.9105584	1.0	13028	tags=73%, list=38%, signal=119%
REACTOME_CHEMOKINE_RECEPTORS_BIND_CHEMOKINES	52	-0.44825548	-1.3086706	0.15711948	0.898408	1.0	11603	tags=56%, list=34%, signal=84%
KEGG_NEUROACTIVE_LIGAND_RECEPTOR_INTERACTION	263	-0.35176077	-1.3046592	0.16871704	0.89153266	1.0	9744	tags=41%, list=29%, signal=57%
KEGG_COMPLEMENT_AND_COAGULATION_CASCADES	65	-0.39551118	-1.2881896	0.13953489	0.9419442	1.0	5932	tags=31%, list=17%, signal=37%
KEGG_ARACHIDONIC_ACID_METABOLISM	55	-0.40524644	-1.2878163	0.15160796	0.9201199	1.0	6291	tags=31%, list=18%, signal=38%
REACTOME_TIGHT_JUNCTION_INTERACTIONS	29	-0.4433512	-1.285545	0.1578073	0.90748245	1.0	4373	tags=28%, list=13%, signal=32%
NABA_ECM_AFFILIATED	160	-0.34367377	-1.2833043	0.11459968	0.8956616	1.0	8111	tags=36%, list=24%, signal=47%
REACTOME_ACYL_CHAIN_REMODELLING_OF_PI	15	-0.502478	-1.2748113	0.18560606	0.9089868	1.0	6291	tags=47%, list=18%, signal=57%
REACTOME_NEURONAL_SYSTEM	272	-0.28541502	-1.2552166	0.12682927	0.97041696	1.0	7634	tags=31%, list=22%, signal=39%
REACTOME_TRANSPORT_OF_GLUCOSE_AND_OTHER_SUGARS_BILE_SALTS_AND_ORGANIC_ACIDS_METAL_IONS_AND_AMINE_COMPOUNDS	87	-0.32977375	-1.2524213	0.15590551	0.9612449	1.0	8035	tags=39%, list=24%, signal=51%
REACTOME_GASTRIN_CREB_SIGNALLING_PATHWAY_VIA_PKC_AND_MAPK	196	-0.30563813	-1.2492903	0.13910356	0.95353115	1.0	9534	tags=40%, list=28%, signal=55%
REACTOME_PLATELET_CALCIUM_HOMEOSTASIS	16	-0.43952572	-1.2441827	0.18554688	0.95447004	1.0	2412	tags=25%, list=7%, signal=27%
REACTOME_LIGAND_GATED_ION_CHANNEL_TRANSPORT	21	-0.41702443	-1.2404152	0.20297952	0.9499796	1.0	7928	tags=38%, list=23%, signal=50%
KEGG_DRUG_METABOLISM_CYTOCHROME_P450	59	-0.41835296	-1.2310175	0.24126984	0.96937555	1.0	6118	tags=32%, list=18%, signal=39%
REACTOME_SYNTHESIS_OF_PC	16	-0.47288412	-1.2299002	0.23728813	0.95488614	1.0	9270	tags=56%, list=27%, signal=77%
REACTOME_REGULATION_OF_GENE_EXPRESSION_IN_BETA_CELLS	19	-0.4379494	-1.2170621	0.24236985	0.9869487	1.0	8127	tags=42%, list=24%, signal=55%
PID_HNF3A_PATHWAY	41	-0.37413612	-1.2125118	0.18151261	0.9863248	1.0	5296	tags=29%, list=16%, signal=35%
BIOCARTA_IL22BP_PATHWAY	16	-0.457964	-1.2041035	0.24474187	1.0	1.0	2471	tags=25%, list=7%, signal=27%
REACTOME_AMINE_LIGAND_BINDING_RECEPTORS	37	-0.37919018	-1.20364	0.24959481	0.9852652	1.0	7410	tags=35%, list=22%, signal=45%
REACTOME_NRAGE_SIGNALS_DEATH_THROUGH_JNK	43	-0.3705653	-1.2024351	0.1773399	0.9723125	1.0	1306	tags=19%, list=4%, signal=19%
REACTOME_STRIATED_MUSCLE_CONTRACTION	27	-0.40718022	-1.1993726	0.23627287	0.9663988	1.0	9245	tags=44%, list=27%, signal=61%
KEGG_ALPHA_LINOLENIC_ACID_METABOLISM	18	-0.404914	-1.1971664	0.2375	0.9581783	1.0	12249	tags=56%, list=36%, signal=87%
REACTOME_SEMA4D_IN_SEMAPHORIN_SIGNALING	30	-0.43346986	-1.195992	0.2623574	0.94624895	1.0	3904	tags=30%, list=11%, signal=34%
KEGG_RIBOFLAVIN_METABOLISM	16	-0.42941657	-1.1931406	0.26565465	0.9408996	1.0	11028	tags=50%, list=32%, signal=74%
REACTOME_TRANSMISSION_ACROSS_CHEMICAL_SYNAPSES	181	-0.277941	-1.190801	0.17619048	0.9342766	1.0	7634	tags=31%, list=22%, signal=40%
NABA_PROTEOGLYCANS	35	-0.37965345	-1.1627095	0.30191973	1.0	1.0	13314	tags=57%, list=39%, signal=94%
PID_INTEGRIN2_PATHWAY	29	-0.3767374	-1.1342437	0.30048466	1.0	1.0	3091	tags=24%, list=9%, signal=27%
REACTOME_REGULATION_OF_BETA_CELL_DEVELOPMENT	29	-0.39112592	-1.1261485	0.31694916	1.0	1.0	8127	tags=41%, list=24%, signal=54%
REACTOME_REGULATION_OF_INSULIN_LIKE_GROWTH_FACTOR_IGF_ACTIVITY_BY_INSULIN_LIKE_GROWTH_FACTOR_BINDING_PROTEINS_IGFBPS	15	-0.4587395	-1.1251509	0.3322034	1.0	1.0	6104	tags=40%, list=18%, signal=49%
REACTOME_LIPOPROTEIN_METABOLISM	27	-0.38032266	-1.1206887	0.30289194	1.0	1.0	6303	tags=30%, list=18%, signal=36%
BIOCARTA_COMP_PATHWAY	15	-0.44716072	-1.1155415	0.3540587	1.0	1.0	5854	tags=40%, list=17%, signal=48%
REACTOME_ADHERENS_JUNCTIONS_INTERACTIONS	27	-0.39125022	-1.1129115	0.30769232	1.0	1.0	5026	tags=30%, list=15%, signal=35%
REACTOME_BIOLOGICAL_OXIDATIONS	123	-0.32047263	-1.1091549	0.31345567	1.0	1.0	6118	tags=27%, list=18%, signal=33%
REACTOME_ACTIVATED_POINT_MUTANTS_OF_FGFR2	16	-0.40503928	-1.107476	0.35924006	1.0	1.0	13851	tags=69%, list=41%, signal=116%
BIOCARTA_NO2IL12_PATHWAY	17	-0.40823954	-1.1044395	0.33867735	1.0	1.0	10759	tags=35%, list=32%, signal=52%
REACTOME_NEUROTRANSMITTER_RECEPTOR_BINDING_AND_DOWNSTREAM_TRANSMISSION_IN_THE_POSTSYNAPTIC_CELL	132	-0.26242903	-1.1022971	0.2909968	1.0	1.0	7634	tags=30%, list=22%, signal=38%
REACTOME_IMMUNOREGULATORY_INTERACTIONS_BETWEEN_A_LYMPHOID_AND_A_NON_LYMPHOID_CELL	51	-0.32112625	-1.1014664	0.33901194	1.0	1.0	10759	tags=47%, list=32%, signal=69%
KEGG_CELL_ADHESION_MOLECULES_CAMS	118	-0.3032055	-1.0989356	0.33477634	1.0	1.0	7177	tags=28%, list=21%, signal=35%
BIOCARTA_PAR1_PATHWAY	37	-0.35750318	-1.0987691	0.32749563	1.0	1.0	4932	tags=30%, list=14%, signal=35%
REACTOME_METABOLISM_OF_STEROID_HORMONES_AND_VITAMINS_A_AND_D	33	-0.34984073	-1.0909926	0.34223706	1.0	1.0	2733	tags=18%, list=8%, signal=20%
BIOCARTA_CALCINEURIN_PATHWAY	18	-0.38349423	-1.0892644	0.34476534	1.0	1.0	1715	tags=28%, list=5%, signal=29%
BIOCARTA_LAIR_PATHWAY	16	-0.43317738	-1.0851842	0.37942123	1.0	1.0	1371	tags=19%, list=4%, signal=20%
REACTOME_CGMP_EFFECTS	19	-0.39961675	-1.0826839	0.35978836	1.0	1.0	12100	tags=58%, list=35%, signal=90%
REACTOME_CHOLESTEROL_BIOSYNTHESIS	21	-0.47129837	-1.0786558	0.4074074	1.0	1.0	5122	tags=33%, list=15%, signal=39%
NABA_CORE_MATRISOME	269	-0.3087735	-1.0703636	0.39456868	1.0	1.0	10635	tags=44%, list=31%, signal=64%
REACTOME_NITRIC_OXIDE_STIMULATES_GUANYLATE_CYCLASE	25	-0.37548223	-1.0693215	0.37477797	1.0	1.0	12713	tags=52%, list=37%, signal=83%
REACTOME_NEUROTRANSMITTER_RELEASE_CYCLE	34	-0.31641695	-1.0677204	0.36741766	1.0	1.0	7509	tags=35%, list=22%, signal=45%
KEGG_AUTOIMMUNE_THYROID_DISEASE	34	-0.33263734	-1.0672419	0.3785211	1.0	1.0	13525	tags=44%, list=40%, signal=73%
REACTOME_NUCLEOTIDE_LIKE_PURINERGIC_RECEPTORS	15	-0.4168651	-1.0645473	0.41373238	1.0	1.0	9744	tags=47%, list=29%, signal=65%
REACTOME_INFLAMMASOMES	16	-0.3910309	-1.0622874	0.3647059	1.0	1.0	3684	tags=25%, list=11%, signal=28%
PID_ECADHERIN_KERATINOCYTE_PATHWAY	20	-0.40288088	-1.0557379	0.41964287	1.0	1.0	353	tags=15%, list=1%, signal=15%
REACTOME_G_ALPHA_S_SIGNALLING_EVENTS	117	-0.27633572	-1.0517768	0.36681888	1.0	1.0	10839	tags=44%, list=32%, signal=65%
PID_ENDOTHELIN_PATHWAY	63	-0.3028965	-1.049255	0.38762215	1.0	1.0	3851	tags=22%, list=11%, signal=25%
REACTOME_GABA_RECEPTOR_ACTIVATION	50	-0.28014117	-1.042371	0.40468228	1.0	1.0	12951	tags=50%, list=38%, signal=80%
NABA_SECRETED_FACTORS	319	-0.28069657	-1.0398095	0.3967213	1.0	1.0	8973	tags=33%, list=26%, signal=44%
SIG_PIP3_SIGNALING_IN_B_LYMPHOCYTES	35	-0.31491962	-1.0373684	0.41350907	1.0	1.0	4990	tags=20%, list=15%, signal=23%
PID_EPHA_FWDPATHWAY	34	-0.31566197	-1.035978	0.40789473	1.0	1.0	10047	tags=47%, list=29%, signal=67%
KEGG_RETINOL_METABOLISM	50	-0.35667202	-1.0341634	0.4087102	1.0	1.0	8961	tags=34%, list=26%, signal=46%
REACTOME_TRAFFICKING_OF_AMPA_RECEPTORS	27	-0.3158657	-1.0254092	0.42010772	1.0	1.0	7634	tags=37%, list=22%, signal=48%
PID_HNF3B_PATHWAY	43	-0.33432567	-1.0243404	0.41680962	1.0	1.0	8127	tags=37%, list=24%, signal=49%
NABA_COLLAGENS	43	-0.3737506	-1.0237719	0.45709282	1.0	1.0	6820	tags=37%, list=20%, signal=46%
PID_THROMBIN_PAR4_PATHWAY	15	-0.37753403	-1.0227652	0.42831215	1.0	1.0	3851	tags=33%, list=11%, signal=38%
REACTOME_KERATAN_SULFATE_BIOSYNTHESIS	26	-0.32812396	-1.0190334	0.43230015	1.0	1.0	6022	tags=35%, list=18%, signal=42%
REACTOME_NCAM1_INTERACTIONS	39	-0.37018755	-1.0172769	0.46409807	1.0	1.0	10733	tags=54%, list=31%, signal=78%
NABA_ECM_REGULATORS	229	-0.2789271	-1.0120937	0.4323144	1.0	1.0	7853	tags=31%, list=23%, signal=40%
REACTOME_STEROID_HORMONES	27	-0.3382653	-1.0113674	0.44798657	1.0	1.0	2733	tags=19%, list=8%, signal=20%
BIOCARTA_CCR5_PATHWAY	16	-0.38528466	-1.0087271	0.43611583	1.0	1.0	2815	tags=31%, list=8%, signal=34%
PID_RHODOPSIN_PATHWAY	24	-0.31883737	-1.0065124	0.45454547	1.0	1.0	13282	tags=67%, list=39%, signal=109%
REACTOME_INTRINSIC_PATHWAY	16	-0.3755976	-1.0047096	0.46546054	1.0	1.0	3673	tags=25%, list=11%, signal=28%
PID_ECADHERIN_STABILIZATION_PATHWAY	42	-0.32795367	-1.0012335	0.46341464	1.0	1.0	3385	tags=21%, list=10%, signal=24%
REACTOME_G_ALPHA1213_SIGNALLING_EVENTS	73	-0.27732754	-1.0005379	0.46583852	1.0	1.0	5644	tags=23%, list=17%, signal=28%
KEGG_METABOLISM_OF_XENOBIOTICS_BY_CYTOCHROME_P450	58	-0.35355204	-1.0005202	0.44920635	1.0	1.0	6105	tags=28%, list=18%, signal=34%
KEGG_ETHER_LIPID_METABOLISM	32	-0.31563666	-0.99966776	0.44939965	1.0	1.0	6291	tags=31%, list=18%, signal=38%
KEGG_PRIMARY_IMMUNODEFICIENCY	33	-0.3103657	-0.99906856	0.47242647	0.9935672	1.0	10259	tags=42%, list=30%, signal=61%
REACTOME_CELL_JUNCTION_ORGANIZATION	76	-0.29613838	-0.99843365	0.46616542	0.98638284	1.0	5026	tags=22%, list=15%, signal=26%
KEGG_HYPERTROPHIC_CARDIOMYOPATHY_HCM	82	-0.28247228	-0.9972368	0.45973155	0.98086625	1.0	6392	tags=26%, list=19%, signal=31%
REACTOME_HS_GAG_DEGRADATION	19	-0.3876448	-0.99664795	0.5050676	0.9738477	1.0	5148	tags=26%, list=15%, signal=31%
KEGG_HEMATOPOIETIC_CELL_LINEAGE	78	-0.30136958	-0.9964824	0.46305418	0.9657695	1.0	4762	tags=22%, list=14%, signal=25%
NABA_ECM_GLYCOPROTEINS	191	-0.28725138	-0.9962405	0.45665634	0.95809025	1.0	10635	tags=43%, list=31%, signal=62%
REACTOME_INWARDLY_RECTIFYING_K_CHANNELS	29	-0.30865058	-0.9894543	0.48108107	0.9685533	1.0	13008	tags=52%, list=38%, signal=84%
REACTOME_DEGRADATION_OF_THE_EXTRACELLULAR_MATRIX	26	-0.36118653	-0.98873216	0.46855345	0.9623133	1.0	7100	tags=35%, list=21%, signal=44%
BIOCARTA_RHO_PATHWAY	32	-0.34689456	-0.98716044	0.5009141	0.95848	1.0	6121	tags=31%, list=18%, signal=38%
REACTOME_ANTIGEN_ACTIVATES_B_CELL_RECEPTOR_LEADING_TO_GENERATION_OF_SECOND_MESSENGERS	29	-0.31116995	-0.9867664	0.4688027	0.95148885	1.0	1715	tags=17%, list=5%, signal=18%
REACTOME_FORMATION_OF_FIBRIN_CLOT_CLOTTING_CASCADE	31	-0.29762116	-0.97901875	0.4942717	0.96475476	1.0	5432	tags=23%, list=16%, signal=27%
REACTOME_KERATAN_SULFATE_KERATIN_METABOLISM	29	-0.3068677	-0.97877	0.49673203	0.9573231	1.0	6022	tags=31%, list=18%, signal=38%
KEGG_CYTOKINE_CYTOKINE_RECEPTOR_INTERACTION	241	-0.25757685	-0.97383326	0.49128368	0.96278965	1.0	9370	tags=34%, list=27%, signal=46%
ST_GRANULE_CELL_SURVIVAL_PATHWAY	27	-0.29281965	-0.9718701	0.49315068	0.9601646	1.0	6011	tags=26%, list=18%, signal=31%
KEGG_INTESTINAL_IMMUNE_NETWORK_FOR_IGA_PRODUCTION	39	-0.29758793	-0.97178596	0.5094664	0.9525206	1.0	10548	tags=49%, list=31%, signal=70%
KEGG_ALDOSTERONE_REGULATED_SODIUM_REABSORPTION	40	-0.2882681	-0.965481	0.53786707	0.9616948	1.0	2967	tags=20%, list=9%, signal=22%
KEGG_TYPE_I_DIABETES_MELLITUS	26	-0.3209198	-0.963464	0.5008696	0.9595448	1.0	10548	tags=46%, list=31%, signal=67%
REACTOME_FGFR_LIGAND_BINDING_AND_ACTIVATION	22	-0.34050566	-0.9572243	0.5273312	0.96858335	1.0	8195	tags=36%, list=24%, signal=48%
KEGG_VASCULAR_SMOOTH_MUSCLE_CONTRACTION	113	-0.23928125	-0.9534407	0.5609398	0.9713835	1.0	6519	tags=26%, list=19%, signal=32%
PID_AMB2_NEUTROPHILS_PATHWAY	39	-0.28447875	-0.9506085	0.5423729	0.97132915	1.0	6303	tags=23%, list=18%, signal=28%
REACTOME_CELL_DEATH_SIGNALLING_VIA_NRAGE_NRIF_AND_NADE	58	-0.28644177	-0.94900334	0.53145695	0.96797514	1.0	1306	tags=16%, list=4%, signal=16%
KEGG_ASTHMA	21	-0.3358788	-0.94664097	0.51766783	0.96685797	1.0	11521	tags=43%, list=34%, signal=65%
KEGG_ARRHYTHMOGENIC_RIGHT_VENTRICULAR_CARDIOMYOPATHY_ARVC	74	-0.26826492	-0.9442267	0.5559157	0.9657406	1.0	3344	tags=16%, list=10%, signal=18%
REACTOME_BILE_ACID_AND_BILE_SALT_METABOLISM	26	-0.33795565	-0.9441687	0.52715653	0.95858985	1.0	1155	tags=12%, list=3%, signal=12%
REACTOME_CLASS_B_2_SECRETIN_FAMILY_RECEPTORS	86	-0.25991485	-0.9432249	0.5289389	0.9538997	1.0	10585	tags=38%, list=31%, signal=56%
PID_CONE_PATHWAY	23	-0.2922639	-0.93917346	0.5140187	0.95732	1.0	13282	tags=52%, list=39%, signal=85%
KEGG_ALLOGRAFT_REJECTION	22	-0.3397348	-0.9349753	0.53649634	0.961378	1.0	10548	tags=36%, list=31%, signal=53%
BIOCARTA_NO1_PATHWAY	30	-0.27590415	-0.929887	0.58435583	0.96728677	1.0	8104	tags=33%, list=24%, signal=44%
KEGG_STEROID_HORMONE_BIOSYNTHESIS	42	-0.29356056	-0.92896694	0.54242927	0.9626348	1.0	4734	tags=19%, list=14%, signal=22%
REACTOME_GLUCAGON_TYPE_LIGAND_RECEPTORS	32	-0.28638402	-0.91955554	0.5859766	0.97949857	1.0	7126	tags=31%, list=21%, signal=39%
REACTOME_LIPID_DIGESTION_MOBILIZATION_AND_TRANSPORT	44	-0.2700982	-0.9149469	0.59747547	0.9844699	1.0	8870	tags=36%, list=26%, signal=49%
KEGG_DILATED_CARDIOMYOPATHY	89	-0.25729886	-0.91434294	0.595122	0.9790312	1.0	3385	tags=18%, list=10%, signal=20%
REACTOME_INCRETIN_SYNTHESIS_SECRETION_AND_INACTIVATION	20	-0.3071806	-0.91341925	0.55779815	0.97437155	1.0	5069	tags=30%, list=15%, signal=35%
BIOCARTA_INTRINSIC_PATHWAY	23	-0.33856866	-0.91290015	0.58832806	0.96876127	1.0	5432	tags=26%, list=16%, signal=31%
REACTOME_EXTRACELLULAR_MATRIX_ORGANIZATION	81	-0.29926792	-0.9111111	0.5541195	0.96653855	1.0	7100	tags=32%, list=21%, signal=40%
PID_SYNDECAN_3_PATHWAY	17	-0.3270138	-0.906723	0.5795247	0.9708255	1.0	6121	tags=29%, list=18%, signal=36%
REACTOME_PLATELET_AGGREGATION_PLUG_FORMATION	35	-0.2644138	-0.8996954	0.6179002	0.9811963	1.0	7979	tags=29%, list=23%, signal=37%
REACTOME_SYNTHESIS_OF_PA	26	-0.30480182	-0.89687777	0.6145833	0.98141015	1.0	6493	tags=35%, list=19%, signal=43%
REACTOME_INHIBITION_OF_VOLTAGE_GATED_CA2_CHANNELS_VIA_GBETA_GAMMA_SUBUNITS	23	-0.29443502	-0.8961252	0.6221034	0.97660434	1.0	12843	tags=52%, list=38%, signal=84%
REACTOME_SYNTHESIS_SECRETION_AND_INACTIVATION_OF_GLP1	17	-0.3094397	-0.89121425	0.5985267	0.9815592	1.0	4197	tags=29%, list=12%, signal=34%
PID_TXA2PATHWAY	57	-0.25525352	-0.889167	0.6429725	0.97990185	1.0	10631	tags=44%, list=31%, signal=64%
REACTOME_ABCA_TRANSPORTERS_IN_LIPID_HOMEOSTASIS	17	-0.35492212	-0.88718516	0.62674963	0.97839767	1.0	8870	tags=47%, list=26%, signal=64%
REACTOME_TRAFFICKING_OF_GLUR2_CONTAINING_AMPA_RECEPTORS	15	-0.3060091	-0.886701	0.6235955	0.9731137	1.0	1597	tags=20%, list=5%, signal=21%
SIG_BCR_SIGNALING_PATHWAY	45	-0.25879154	-0.88319814	0.7087228	0.9753344	1.0	1098	tags=11%, list=3%, signal=11%
BIOCARTA_TOB1_PATHWAY	19	-0.3017495	-0.87816644	0.6063269	0.98077464	1.0	10759	tags=37%, list=32%, signal=54%
REACTOME_TRANSPORT_OF_INORGANIC_CATIONS_ANIONS_AND_AMINO_ACIDS_OLIGOPEPTIDES	93	-0.23013416	-0.87571543	0.7115942	0.980288	1.0	3071	tags=18%, list=9%, signal=20%
REACTOME_SIGNALING_BY_NODAL	18	-0.32073075	-0.87223476	0.6088561	0.98244125	1.0	10330	tags=44%, list=30%, signal=64%
REACTOME_GLYCEROPHOSPHOLIPID_BIOSYNTHESIS	79	-0.26169574	-0.8693922	0.62975776	0.98286206	1.0	6493	tags=32%, list=19%, signal=39%
BIOCARTA_CCR3_PATHWAY	23	-0.2930588	-0.8623606	0.6684685	0.9932764	1.0	3442	tags=22%, list=10%, signal=24%
KEGG_TIGHT_JUNCTION	129	-0.22948456	-0.8561593	0.6981424	1.0	1.0	4571	tags=18%, list=13%, signal=21%
BIOCARTA_DC_PATHWAY	22	-0.2935141	-0.8559743	0.64083177	0.995288	1.0	12650	tags=45%, list=37%, signal=72%
BIOCARTA_HDAC_PATHWAY	28	-0.2773541	-0.85526645	0.7161716	0.9906377	1.0	1715	tags=14%, list=5%, signal=15%
KEGG_B_CELL_RECEPTOR_SIGNALING_PATHWAY	74	-0.23673871	-0.85213536	0.72195894	0.991805	1.0	1597	tags=14%, list=5%, signal=14%
REACTOME_CELL_CELL_COMMUNICATION	117	-0.2319522	-0.84692997	0.72617245	0.9975022	1.0	5026	tags=19%, list=15%, signal=22%
REACTOME_REGULATION_OF_INSULIN_SECRETION	87	-0.22493441	-0.84267235	0.7670807	1.0	1.0	5644	tags=22%, list=17%, signal=26%
ST_GAQ_PATHWAY	26	-0.29467145	-0.837173	0.6916525	1.0	1.0	2120	tags=12%, list=6%, signal=12%
REACTOME_AMINE_DERIVED_HORMONES	15	-0.3121985	-0.8339026	0.6925795	1.0	1.0	9485	tags=33%, list=28%, signal=46%
REACTOME_MUSCLE_CONTRACTION	46	-0.25604185	-0.8330679	0.71014494	1.0	1.0	9245	tags=33%, list=27%, signal=45%
REACTOME_GAP_JUNCTION_TRAFFICKING	26	-0.29857293	-0.8330359	0.6749585	0.9982592	1.0	3280	tags=23%, list=10%, signal=26%
KEGG_VIRAL_MYOCARDITIS	56	-0.23079099	-0.83204854	0.7281553	0.99459124	1.0	10665	tags=36%, list=31%, signal=52%
KEGG_GRAFT_VERSUS_HOST_DISEASE	22	-0.3089644	-0.829651	0.6571429	0.9940635	1.0	10548	tags=41%, list=31%, signal=59%
PID_IL8_CXCR1_PATHWAY	28	-0.2676041	-0.8276509	0.7217676	0.9925615	1.0	11133	tags=50%, list=33%, signal=74%
REACTOME_COLLAGEN_FORMATION	55	-0.28523967	-0.8266135	0.64261746	0.9889418	1.0	6820	tags=31%, list=20%, signal=39%
PID_IL12_2PATHWAY	60	-0.21795395	-0.8247937	0.7563177	0.98697263	1.0	10759	tags=35%, list=32%, signal=51%
REACTOME_GPVI_MEDIATED_ACTIVATION_CASCADE	31	-0.27869546	-0.82280546	0.6996587	0.98544014	1.0	10631	tags=39%, list=31%, signal=56%
BIOCARTA_AMI_PATHWAY	20	-0.31239182	-0.82095724	0.69550747	0.9835978	1.0	5432	tags=25%, list=16%, signal=30%
SA_B_CELL_RECEPTOR_COMPLEXES	24	-0.27743924	-0.81391007	0.73345935	0.9924194	1.0	620	tags=13%, list=2%, signal=13%
KEGG_CARDIAC_MUSCLE_CONTRACTION	73	-0.21568921	-0.81325823	0.78246754	0.98812294	1.0	6626	tags=27%, list=19%, signal=34%
PID_SYNDECAN_1_PATHWAY	45	-0.2805192	-0.81280774	0.6742671	0.9835114	1.0	5896	tags=31%, list=17%, signal=38%
ST_MYOCYTE_AD_PATHWAY	26	-0.24151847	-0.81240857	0.7683706	0.9787643	1.0	257	tags=8%, list=1%, signal=8%
REACTOME_OTHER_SEMAPHORIN_INTERACTIONS	15	-0.3192698	-0.80813354	0.7364975	0.9820005	1.0	8378	tags=40%, list=25%, signal=53%
REACTOME_GENERATION_OF_SECOND_MESSENGER_MOLECULES	25	-0.27385485	-0.80562764	0.72906405	0.98181945	1.0	6578	tags=28%, list=19%, signal=35%
KEGG_FC_GAMMA_R_MEDIATED_PHAGOCYTOSIS	93	-0.21865384	-0.798881	0.7996743	0.98984635	1.0	6000	tags=27%, list=18%, signal=33%
KEGG_CALCIUM_SIGNALING_PATHWAY	174	-0.19489092	-0.7977354	0.85240966	0.986792	1.0	8791	tags=31%, list=26%, signal=42%
PID_ALPHA_SYNUCLEIN_PATHWAY	32	-0.24529064	-0.79683626	0.77689874	0.9832411	1.0	6121	tags=28%, list=18%, signal=34%
KEGG_LEISHMANIA_INFECTION	61	-0.23085928	-0.79458827	0.8333333	0.98241055	1.0	7265	tags=25%, list=21%, signal=31%
REACTOME_PLATELET_HOMEOSTASIS	74	-0.21104465	-0.7939067	0.8200637	0.9784306	1.0	5831	tags=22%, list=17%, signal=26%
REACTOME_ADP_SIGNALLING_THROUGH_P2RY1	24	-0.27312422	-0.7907368	0.76666665	0.9792482	1.0	9442	tags=42%, list=28%, signal=58%
REACTOME_SEMAPHORIN_INTERACTIONS	65	-0.24203321	-0.78838044	0.7772194	0.9784466	1.0	8378	tags=31%, list=25%, signal=41%
REACTOME_PD1_SIGNALING	16	-0.3081731	-0.78546625	0.7651888	0.97870654	1.0	11880	tags=44%, list=35%, signal=67%
REACTOME_GAP_JUNCTION_ASSEMBLY	17	-0.30731335	-0.7774329	0.7482993	0.98878974	1.0	3280	tags=24%, list=10%, signal=26%
KEGG_STEROID_BIOSYNTHESIS	16	-0.3178878	-0.76986855	0.7481343	0.9973736	1.0	2843	tags=19%, list=8%, signal=20%
PID_THROMBIN_PAR1_PATHWAY	43	-0.23118065	-0.76828414	0.827529	0.9950744	1.0	3851	tags=19%, list=11%, signal=21%
REACTOME_INHIBITION_OF_INSULIN_SECRETION_BY_ADRENALINE_NORADRENALINE	24	-0.24589728	-0.75886375	0.8198347	1.0	1.0	6960	tags=25%, list=20%, signal=31%
REACTOME_NUCLEAR_RECEPTOR_TRANSCRIPTION_PATHWAY	46	-0.22016	-0.753326	0.81454545	1.0	1.0	7167	tags=26%, list=21%, signal=33%
BIOCARTA_STEM_PATHWAY	15	-0.28725484	-0.7493088	0.70955163	1.0	1.0	8453	tags=27%, list=25%, signal=35%
KEGG_MELANOGENESIS	101	-0.18638904	-0.7491317	0.90577507	1.0	1.0	5177	tags=18%, list=15%, signal=21%
KEGG_PROXIMAL_TUBULE_BICARBONATE_RECLAMATION	22	-0.27321786	-0.7472797	0.82153845	1.0	1.0	9164	tags=41%, list=27%, signal=56%
PID_IL8_CXCR2_PATHWAY	34	-0.23665476	-0.7471771	0.84656084	1.0	1.0	11133	tags=50%, list=33%, signal=74%
REACTOME_RAP1_SIGNALLING	16	-0.2792799	-0.744775	0.80789024	1.0	1.0	7979	tags=44%, list=23%, signal=57%
REACTOME_PLATELET_ACTIVATION_SIGNALING_AND_AGGREGATION	193	-0.18610731	-0.74444807	0.89686096	0.99637634	1.0	8001	tags=26%, list=23%, signal=34%
ST_WNT_CA2_CYCLIC_GMP_PATHWAY	19	-0.24391447	-0.7340151	0.79607844	1.0	1.0	11011	tags=42%, list=32%, signal=62%
REACTOME_INTEGRIN_CELL_SURFACE_INTERACTIONS	77	-0.22576281	-0.7332275	0.8148148	1.0	1.0	6121	tags=23%, list=18%, signal=28%
BIOCARTA_TID_PATHWAY	16	-0.26254007	-0.73015016	0.853229	1.0	1.0	1283	tags=13%, list=4%, signal=13%
REACTOME_RIP_MEDIATED_NFKB_ACTIVATION_VIA_DAI	17	-0.281646	-0.7287075	0.81849915	1.0	1.0	4003	tags=18%, list=12%, signal=20%
PID_PI3KCI_PATHWAY	49	-0.20692307	-0.724885	0.9044369	1.0	1.0	1525	tags=12%, list=4%, signal=13%
REACTOME_GABA_B_RECEPTOR_ACTIVATION	36	-0.20728843	-0.7247233	0.8833063	0.998729	1.0	12843	tags=47%, list=38%, signal=76%
REACTOME_METAL_ION_SLC_TRANSPORTERS	21	-0.25559768	-0.7208765	0.81395346	0.9998946	1.0	1658	tags=14%, list=5%, signal=15%
PID_RHOA_REG_PATHWAY	44	-0.2343869	-0.7183843	0.85340315	0.9989099	1.0	976	tags=11%, list=3%, signal=12%
KEGG_PRIMARY_BILE_ACID_BIOSYNTHESIS	15	-0.26633433	-0.71717006	0.8181818	0.99588156	1.0	157	tags=7%, list=0%, signal=7%
REACTOME_ACTIVATION_OF_KAINATE_RECEPTORS_UPON_GLUTAMATE_BINDING	30	-0.22261658	-0.7132124	0.8968386	0.99706113	1.0	12448	tags=47%, list=36%, signal=73%
PID_S1P_S1P3_PATHWAY	28	-0.23066615	-0.7111578	0.8794567	0.99535096	1.0	10718	tags=39%, list=31%, signal=57%
PID_ARF6_PATHWAY	35	-0.23218471	-0.7084765	0.8905473	0.99470645	1.0	8566	tags=37%, list=25%, signal=50%
BIOCARTA_IL7_PATHWAY	17	-0.2785995	-0.7072853	0.86513156	0.991858	1.0	2465	tags=18%, list=7%, signal=19%
REACTOME_SYNTHESIS_OF_BILE_ACIDS_AND_BILE_SALTS	18	-0.2545642	-0.70211965	0.8305648	0.99424744	1.0	157	tags=6%, list=0%, signal=6%
REACTOME_IL_3_5_AND_GM_CSF_SIGNALING	41	-0.19900352	-0.699416	0.92132866	0.99333024	1.0	2465	tags=12%, list=7%, signal=13%
REACTOME_UNBLOCKING_OF_NMDA_RECEPTOR_GLUTAMATE_BINDING_AND_ACTIVATION	15	-0.24461365	-0.6985396	0.8827839	0.9898802	1.0	6908	tags=20%, list=20%, signal=25%
KEGG_TERPENOID_BACKBONE_BIOSYNTHESIS	15	-0.30352512	-0.6938555	0.8119002	0.99136734	1.0	5122	tags=27%, list=15%, signal=31%
KEGG_CHEMOKINE_SIGNALING_PATHWAY	182	-0.17031816	-0.6865338	0.98088235	0.9962357	1.0	10839	tags=35%, list=32%, signal=50%
ST_ADRENERGIC	34	-0.2030678	-0.683296	0.9319287	0.9955671	1.0	6121	tags=21%, list=18%, signal=25%
PID_NECTIN_PATHWAY	30	-0.2511722	-0.6807435	0.89672977	0.99421126	1.0	1239	tags=10%, list=4%, signal=10%
REACTOME_ACTIVATED_NOTCH1_TRANSMITS_SIGNAL_TO_THE_NUCLEUS	26	-0.2443349	-0.6801275	0.8775168	0.99043185	1.0	7771	tags=35%, list=23%, signal=45%
SA_CASPASE_CASCADE	19	-0.24977	-0.6793289	0.8877193	0.9869587	1.0	3044	tags=16%, list=9%, signal=17%
REACTOME_INTERACTION_BETWEEN_L1_AND_ANKYRINS	21	-0.22846985	-0.6774402	0.91220236	0.9847216	1.0	12156	tags=48%, list=36%, signal=74%
REACTOME_AQUAPORIN_MEDIATED_TRANSPORT	49	-0.18913792	-0.6739368	0.9563253	0.9845953	1.0	7186	tags=27%, list=21%, signal=34%
KEGG_RENIN_ANGIOTENSIN_SYSTEM	17	-0.24545984	-0.6727679	0.9163059	0.98159546	1.0	9138	tags=41%, list=27%, signal=56%
KEGG_LEUKOCYTE_TRANSENDOTHELIAL_MIGRATION	114	-0.18108656	-0.6653262	0.9670659	0.9855473	1.0	3442	tags=13%, list=10%, signal=15%
KEGG_NITROGEN_METABOLISM	23	-0.25035414	-0.6469109	0.9353383	1.0	1.0	3555	tags=17%, list=10%, signal=19%
KEGG_LONG_TERM_DEPRESSION	68	-0.17064379	-0.6453205	0.9569892	0.9975564	1.0	3851	tags=13%, list=11%, signal=15%
KEGG_ECM_RECEPTOR_INTERACTION	80	-0.21571751	-0.63614714	0.8909091	1.0	1.0	6625	tags=26%, list=19%, signal=33%
REACTOME_INTERFERON_ALPHA_BETA_SIGNALING	53	-0.23795836	-0.63022065	0.82156134	1.0	1.0	10605	tags=32%, list=31%, signal=46%
NABA_BASEMENT_MEMBRANES	40	-0.2201656	-0.61737335	0.91752577	1.0	1.0	3598	tags=18%, list=11%, signal=20%
REACTOME_REGULATION_OF_INSULIN_SECRETION_BY_GLUCAGON_LIKE_PEPTIDE1	41	-0.18789165	-0.6152598	0.970451	1.0	1.0	9442	tags=34%, list=28%, signal=47%
ST_GA12_PATHWAY	22	-0.2060682	-0.611635	0.9701493	1.0	1.0	9704	tags=41%, list=28%, signal=57%
BIOCARTA_IL10_PATHWAY	16	-0.23976967	-0.6080143	0.94754654	1.0	1.0	5377	tags=25%, list=16%, signal=30%
BIOCARTA_SPPA_PATHWAY	22	-0.21459086	-0.5974051	0.9522936	1.0	1.0	3673	tags=18%, list=11%, signal=20%
REACTOME_INTERFERON_GAMMA_SIGNALING	52	-0.20010561	-0.59191126	0.9654577	1.0	1.0	7441	tags=25%, list=22%, signal=32%
BIOCARTA_ACH_PATHWAY	16	-0.19780245	-0.5848339	0.95412844	1.0	1.0	11137	tags=44%, list=33%, signal=65%
REACTOME_THROMBOXANE_SIGNALLING_THROUGH_TP_RECEPTOR	22	-0.20779097	-0.5761732	0.95683455	1.0	1.0	9442	tags=36%, list=28%, signal=50%
REACTOME_APOPTOTIC_CLEAVAGE_OF_CELLULAR_PROTEINS	38	-0.202686	-0.5708683	0.9782214	1.0	1.0	8646	tags=37%, list=25%, signal=49%
KEGG_BASAL_CELL_CARCINOMA	55	-0.17442517	-0.56649303	0.9838969	1.0	1.0	5464	tags=18%, list=16%, signal=22%
REACTOME_G_PROTEIN_BETA_GAMMA_SIGNALLING	27	-0.18523894	-0.5649115	0.97572815	1.0	1.0	13053	tags=48%, list=38%, signal=78%
KEGG_TASTE_TRANSDUCTION	50	-0.17063206	-0.56260014	0.9693141	0.9987736	1.0	10839	tags=36%, list=32%, signal=53%
BIOCARTA_CSK_PATHWAY	21	-0.17909268	-0.55770814	0.97920275	0.9970589	1.0	12218	tags=43%, list=36%, signal=67%
REACTOME_ABC_FAMILY_PROTEINS_MEDIATED_TRANSPORT	33	-0.18555473	-0.5514643	0.98170733	0.99583155	1.0	13008	tags=45%, list=38%, signal=73%
REACTOME_NEPHRIN_INTERACTIONS	19	-0.20788826	-0.55131465	0.9610137	0.9918253	1.0	6741	tags=21%, list=20%, signal=26%
REACTOME_G_BETA_GAMMA_SIGNALLING_THROUGH_PLC_BETA	19	-0.1886552	-0.52610856	0.98489934	0.9978964	1.0	12448	tags=47%, list=36%, signal=75%
PID_SYNDECAN_4_PATHWAY	32	-0.16899431	-0.49698332	0.9933222	1.0	1.0	4041	tags=16%, list=12%, signal=18%
PID_INTEGRIN_CS_PATHWAY	26	-0.17861366	-0.49255133	0.98930484	0.99982715	1.0	2866	tags=12%, list=8%, signal=13%
KEGG_ABC_TRANSPORTERS	42	-0.15470386	-0.4724177	0.995356	1.0	1.0	8870	tags=24%, list=26%, signal=32%
PID_IL23_PATHWAY	36	-0.14772624	-0.47068965	0.9944341	0.99649245	1.0	4250	tags=11%, list=12%, signal=13%
REACTOME_G_BETA_GAMMA_SIGNALLING_THROUGH_PI3KGAMMA	24	-0.15682511	-0.46618336	0.99333334	0.9932913	1.0	9442	tags=33%, list=28%, signal=46%
BIOCARTA_NKT_PATHWAY	28	-0.13097212	-0.38513276	1.0	0.9978324	1.0	9125	tags=21%, list=27%, signal=29%

## Sheet: legend
Dataset EV4:
GSEA analysis of curated geneset enriched in the MYC low subgroup
