# Supplementary material for: Gene expression profiling of patient‐derived pancreatic cancer xenografts predicts sensitivity to the BET bromodomain inhibitor JQ1: implications for individualized medicine efforts
Source: EMBO Mol Med. 2017 Mar 8;9(4):482–97. doi: 10.15252/emmm.201606975 (PMC5376755; doi:10.15252/emmm.201606975)
Supplement: Supplementary file 6 — Dataset EV5 [file EMMM-9-482-s006.xlsx]

## Sheet: gsea_report_for_MYClow_14792919
NAME	SIZE	ES	NES	NOM p-val	FDR q-val	FWER p-val	RANK AT MAX	LEADING EDGE
HALLMARK_KRAS_SIGNALING_DN	194	-0.32767263	-1.2364007	0.16275659	1.0	0.862	10075	tags=40%, list=30%, signal=57%
HALLMARK_COAGULATION	133	-0.25897035	-0.96774966	0.50899035	1.0	0.993	5912	tags=26%, list=17%, signal=31%
HALLMARK_PANCREAS_BETA_CELLS	39	-0.32814485	-0.9626021	0.53594774	1.0	0.993	10113	tags=41%, list=30%, signal=58%
HALLMARK_ESTROGEN_RESPONSE_EARLY	196	-0.25742534	-0.9318143	0.5801527	1.0	0.994	4259	tags=21%, list=12%, signal=24%
HALLMARK_CHOLESTEROL_HOMEOSTASIS	73	-0.2745454	-0.86745256	0.6556777	1.0	0.999	5122	tags=26%, list=15%, signal=31%
HALLMARK_MYOGENESIS	198	-0.20849714	-0.79733163	0.79969877	1.0	0.999	8104	tags=27%, list=24%, signal=35%
HALLMARK_INFLAMMATORY_RESPONSE	196	-0.19436507	-0.68580955	0.9165425	1.0	1.0	6622	tags=23%, list=19%, signal=28%
HALLMARK_NOTCH_SIGNALING	32	-0.22408424	-0.6680926	0.9391144	1.0	1.0	8605	tags=38%, list=25%, signal=50%
HALLMARK_BILE_ACID_METABOLISM	111	-0.16946484	-0.6051819	0.9905213	1.0	1.0	10780	tags=32%, list=32%, signal=47%
HALLMARK_INTERFERON_ALPHA_RESPONSE	90	-0.21947742	-0.526143	0.8812616	0.97919637	1.0	943	tags=8%, list=3%, signal=8%

## Sheet: legend
Dataset EV5:
GSEA analysis of Hallmarks enriched in the MYC high subgroup
