# Supplementary material for: Gene expression profiling of patient‐derived pancreatic cancer xenografts predicts sensitivity to the BET bromodomain inhibitor JQ1: implications for individualized medicine efforts
Source: EMBO Mol Med. 2017 Mar 8;9(4):482–97. doi: 10.15252/emmm.201606975 (PMC5376755; doi:10.15252/emmm.201606975)
Supplement: Supplementary file 7 — Dataset EV6 [file EMMM-9-482-s007.xlsx]

## Sheet: gsea_report_for_MYChigh_1479291
NAME	SIZE	ES	NES	NOM p-val	FDR q-val	FWER p-val	RANK AT MAX	LEADING EDGE
HALLMARK_G2M_CHECKPOINT	200	0.79855263	2.0549698	0.0	9.756097E-4	0.001	4136	tags=72%, list=12%, signal=81%
HALLMARK_DNA_REPAIR	139	0.6750195	2.0151622	0.0	0.0014084397	0.003	6563	tags=60%, list=19%, signal=74%
HALLMARK_SPERMATOGENESIS	131	0.47578406	1.9904135	0.0	0.0026056264	0.004	4809	tags=30%, list=14%, signal=35%
HALLMARK_E2F_TARGETS	196	0.84625596	1.9748882	0.0	0.0022319974	0.005	3275	tags=81%, list=10%, signal=89%
HALLMARK_MYC_TARGETS_V1	192	0.80026096	1.9683086	0.0	0.001785598	0.005	5478	tags=85%, list=16%, signal=101%
HALLMARK_MTORC1_SIGNALING	197	0.64551413	1.9682357	0.0	0.0014879983	0.005	5787	tags=61%, list=17%, signal=74%
HALLMARK_MYC_TARGETS_V2	56	0.8095105	1.9128897	0.0	0.0036264823	0.014	3642	tags=75%, list=11%, signal=84%
HALLMARK_OXIDATIVE_PHOSPHORYLATION	195	0.6991987	1.9066133	0.004132231	0.0035041992	0.016	6393	tags=71%, list=19%, signal=87%
HALLMARK_MITOTIC_SPINDLE	199	0.61652	1.890068	0.0	0.0039031396	0.019	6332	tags=57%, list=19%, signal=69%
HALLMARK_UNFOLDED_PROTEIN_RESPONSE	111	0.59903055	1.729204	0.014553014	0.021432536	0.091	5076	tags=50%, list=15%, signal=58%
HALLMARK_ADIPOGENESIS	193	0.4752523	1.716993	0.0021978023	0.021798652	0.102	7662	tags=49%, list=22%, signal=63%
HALLMARK_UV_RESPONSE_UP	153	0.45198303	1.7082043	0.0025125628	0.021137418	0.107	6354	tags=44%, list=19%, signal=54%
HALLMARK_GLYCOLYSIS	198	0.4760008	1.7000766	0.0	0.020951616	0.114	5527	tags=42%, list=16%, signal=50%
HALLMARK_REACTIVE_OXIGEN_SPECIES_PATHWAY	46	0.55068517	1.6853297	0.025263159	0.021821978	0.129	8226	tags=59%, list=24%, signal=77%
HALLMARK_PI3K_AKT_MTOR_SIGNALING	104	0.4826276	1.6517181	0.008421052	0.029841391	0.164	7012	tags=45%, list=21%, signal=57%
HALLMARK_FATTY_ACID_METABOLISM	154	0.4535074	1.5384034	0.030023094	0.068470664	0.312	6389	tags=42%, list=19%, signal=52%
HALLMARK_IL2_STAT5_SIGNALING	195	0.31920183	1.3617662	0.05120482	0.18861249	0.552	7450	tags=37%, list=22%, signal=48%
HALLMARK_ANDROGEN_RESPONSE	101	0.37597615	1.3600519	0.04137931	0.17917041	0.555	7570	tags=40%, list=22%, signal=51%
HALLMARK_HYPOXIA	198	0.38806787	1.3543217	0.12224939	0.17466874	0.562	8121	tags=43%, list=24%, signal=57%
HALLMARK_PEROXISOME	103	0.37025893	1.3450949	0.06398104	0.17562026	0.58	4751	tags=26%, list=14%, signal=30%
HALLMARK_TGF_BETA_SIGNALING	53	0.43184906	1.3441799	0.125	0.16846004	0.584	7485	tags=40%, list=22%, signal=51%
HALLMARK_WNT_BETA_CATENIN_SIGNALING	41	0.40717533	1.3256847	0.09549072	0.17656466	0.62	4080	tags=32%, list=12%, signal=36%
HALLMARK_HEME_METABOLISM	196	0.31108132	1.3079363	0.08726415	0.18521088	0.65	5173	tags=27%, list=15%, signal=32%
HALLMARK_TNFA_SIGNALING_VIA_NFKB	195	0.38024315	1.2797252	0.16377172	0.20223288	0.682	8238	tags=46%, list=24%, signal=61%
HALLMARK_PROTEIN_SECRETION	94	0.40507373	1.2597885	0.17681728	0.21207158	0.709	8541	tags=53%, list=25%, signal=71%
HALLMARK_P53_PATHWAY	196	0.34225854	1.2455627	0.16209476	0.21912451	0.726	7028	tags=38%, list=21%, signal=47%
HALLMARK_APOPTOSIS	156	0.32107112	1.2366421	0.12256268	0.2205609	0.735	6587	tags=32%, list=19%, signal=40%
HALLMARK_EPITHELIAL_MESENCHYMAL_TRANSITION	197	0.3530979	1.1539999	0.26997244	0.3000658	0.813	8033	tags=45%, list=24%, signal=59%
HALLMARK_UV_RESPONSE_DN	143	0.30045125	1.1276393	0.21082622	0.32251477	0.834	7302	tags=35%, list=21%, signal=44%
HALLMARK_HEDGEHOG_SIGNALING	36	0.32748458	1.0844812	0.3392857	0.3732209	0.873	9301	tags=42%, list=27%, signal=57%
HALLMARK_ANGIOGENESIS	35	0.33046067	1.0690922	0.3312102	0.38514933	0.894	8950	tags=43%, list=26%, signal=58%
HALLMARK_ESTROGEN_RESPONSE_LATE	196	0.25699246	1.0469733	0.34492755	0.40384245	0.91	6257	tags=29%, list=18%, signal=35%
HALLMARK_XENOBIOTIC_METABOLISM	196	0.25789383	0.9929761	0.4498645	0.48439336	0.937	6793	tags=29%, list=20%, signal=36%
HALLMARK_COMPLEMENT	193	0.22797446	0.9885774	0.45928338	0.47804797	0.941	7194	tags=30%, list=21%, signal=37%
HALLMARK_IL6_JAK_STAT3_SIGNALING	83	0.2533184	0.92783743	0.58648646	0.57834715	0.965	8780	tags=35%, list=26%, signal=47%
HALLMARK_KRAS_SIGNALING_UP	193	0.21965438	0.9203176	0.6604478	0.5751841	0.966	7635	tags=33%, list=22%, signal=42%
HALLMARK_INTERFERON_GAMMA_RESPONSE	187	0.278781	0.87123346	0.5745192	0.6541484	0.978	8378	tags=34%, list=25%, signal=45%
HALLMARK_ALLOGRAFT_REJECTION	185	0.19934757	0.8705432	0.7413793	0.63834596	0.978	6665	tags=25%, list=20%, signal=31%
HALLMARK_APICAL_JUNCTION	196	0.19158594	0.7841113	0.8717949	0.77308995	0.99	8857	tags=34%, list=26%, signal=46%
HALLMARK_APICAL_SURFACE	44	0.22177438	0.77703947	0.81772155	0.7652505	0.99	8648	tags=39%, list=25%, signal=52%

## Sheet: legend
Dataset EV6:
GSEA analysis of Hallmarks enriched in the MYC low subgroup
