# Supplementary material for: Gene expression profiling of patient‐derived pancreatic cancer xenografts predicts sensitivity to the BET bromodomain inhibitor JQ1: implications for individualized medicine efforts
Source: EMBO Mol Med. 2017 Mar 8;9(4):482–97. doi: 10.15252/emmm.201606975 (PMC5376755; doi:10.15252/emmm.201606975)
Supplement: Supplementary file 8 — Source Data for Appendix [file EMMM-9-482-s008.zip]

Archive with 1 entries (1 files):
- emmm201606975-sup-0014-SDataAppendix.pdf
